# Supplementary material for: (1R,3S)-Methyl 2-benzyl-6,7-dimeth­oxy-1-phenyl-1,2,3,4-tetra­hydro­isoquinoline-3-carboxyl­ate
Source: Acta Crystallogr Sect E Struct Rep Online. 2009 Nov 28;65(Pt 12):o3278. doi: 10.1107/S1600536809050521 (PMC2972025; doi:10.1107/S1600536809050521)
Supplement: Supplementary file 2 [file e-65-o3278-Isup2.hkl]

#
# h,k,l, Fc-squared, Fo-squared, sigma(Fo-squared) and status flag
#
data_I
_shelx_title ' gk04 in P1'
_shelx_refln_list_code          4
_shelx_F_calc_maximum       67.89
_exptl_crystal_F_000       222.00
_reflns_d_resolution_high  0.8264
 
loop_
 _symmetry_equiv_pos_as_xyz
 'x, y, z'
 
_cell_length_a     6.0199
_cell_length_b     9.2592
_cell_length_c    11.0429
_cell_angle_alpha  73.365
_cell_angle_beta   74.694
_cell_angle_gamma  75.737
 
_shelx_F_squared_multiplier     1.000
 
loop_
 _refln_index_h
 _refln_index_k
 _refln_index_l
 _refln_F_squared_calc
 _refln_F_squared_meas
 _refln_F_squared_sigma
 _refln_observed_status
  -2  -4 -13        1.82        2.02      0.20 o
  -2  -3 -13        1.53        1.31      0.22 o
  -1  -3 -13        2.64        2.51      0.19 o
  -2  -2 -13        2.72        2.53      0.11 o
  -2  -7 -12        5.19        5.42      0.28 o
  -3  -6 -12       12.86       13.22      0.26 o
  -2  -6 -12       35.75       38.95      0.49 o
  -1  -6 -12        3.63        3.98      0.14 o
  -2  -5 -12       11.40       11.57      0.25 o
  -1  -5 -12       15.91       18.06      0.31 o
   0  -5 -12        2.13        2.02      0.16 o
  -2  -4 -12       14.21       13.93      0.23 o
  -1  -4 -12       15.66       16.54      0.31 o
   0  -4 -12        3.77        4.59      0.18 o
  -3  -3 -12        8.78        8.29      0.28 o
  -2  -3 -12        3.28        3.62      0.12 o
  -1  -3 -12        3.21        4.39      0.16 o
   0  -3 -12        9.24       10.98      0.27 o
  -2  -2 -12       16.67       14.15      0.23 o
  -1  -2 -12       30.93       30.46      0.56 o
   0  -2 -12        4.73        4.65      0.45 o
  -2  -1 -12        6.20        7.27      0.20 o
  -1  -1 -12        6.21        6.29      0.19 o
   0  -1 -12        1.10        1.63      0.13 o
  -3   0 -12        3.74        3.76      0.19 o
  -2   0 -12        2.37        2.30      0.13 o
  -1   0 -12       19.21       19.25      0.31 o
   0   0 -12       18.78       20.00      0.34 o
  -2   1 -12        2.41        2.84      0.16 o
  -1   1 -12        1.67        2.81      0.12 o
  -3  -8 -11        0.36        0.55      0.07 o
  -2  -8 -11        4.22        4.48      0.22 o
  -3  -7 -11       11.05       10.28      0.34 o
  -2  -7 -11       18.28       17.70      0.32 o
  -1  -7 -11       11.68       12.97      0.26 o
  -3  -6 -11       32.91       33.48      0.62 o
  -2  -6 -11        6.56        6.23      0.16 o
  -1  -6 -11       14.02       15.04      0.31 o
   0  -6 -11       10.60        9.65      0.48 o
  -4  -5 -11        1.75        1.43      0.12 o
  -3  -5 -11        8.24        7.98      0.28 o
  -2  -5 -11       49.11       50.20      0.51 o
  -1  -5 -11       12.42       12.54      0.28 o
   0  -5 -11       57.09       57.16      0.57 o
   1  -5 -11        4.97        5.84      0.31 o
  -4  -4 -11        5.05        6.21      0.22 o
  -3  -4 -11        2.59        2.55      0.19 o
  -2  -4 -11       30.02       30.79      0.46 o
  -1  -4 -11       23.31       22.22      0.32 o
   0  -4 -11       36.33       36.20      0.43 o
   1  -4 -11        9.13        8.51      0.37 o
  -4  -3 -11       11.87       12.92      0.34 o
  -3  -3 -11       12.23       12.92      0.37 o
  -2  -3 -11       36.43       36.33      0.51 o
  -1  -3 -11       30.31       26.37      0.35 o
   0  -3 -11        8.41        8.64      0.28 o
   1  -3 -11        7.38        7.48      0.37 o
  -4  -2 -11        2.41        3.60      0.19 o
  -3  -2 -11        9.79        9.01      0.31 o
  -2  -2 -11       31.08       29.22      0.72 o
  -1  -2 -11       10.93        9.11      0.20 o
   0  -2 -11        7.10        7.60      0.22 o
   1  -2 -11       12.42       11.62      0.47 o
   2  -2 -11       14.44       13.77      0.44 o
  -3  -1 -11        7.01        6.49      0.25 o
  -2  -1 -11       22.10       22.31      0.59 o
  -1  -1 -11       39.85       38.32      0.44 o
   0  -1 -11        3.93        3.80      0.16 o
   1  -1 -11        2.91        2.89      0.25 o
   2  -1 -11        1.41        1.33      0.16 o
  -3   0 -11        7.32        5.74      0.25 o
  -2   0 -11       12.84       12.96      0.23 o
  -1   0 -11        5.44        6.17      0.17 o
   0   0 -11        9.92       11.45      0.23 o
   1   0 -11        0.68        0.74      0.16 o
  -2   1 -11        7.64        6.66      0.15 o
  -1   1 -11        5.91        6.22      0.42 o
   0   1 -11       21.47       22.66      0.30 o
   1   1 -11       17.06       17.81      0.53 o
  -2   2 -11        4.21        4.18      0.15 o
  -1   2 -11        0.44        0.41      0.07 o
   0   2 -11        0.17        0.04      0.08 o
  -1   3 -11        1.50        1.89      0.16 o
  -3  -9 -10       12.43       14.07      0.25 o
  -2  -9 -10       17.16       18.90      0.37 o
  -3  -8 -10        6.10        6.84      0.53 o
  -2  -8 -10        4.58        4.51      0.16 o
  -1  -8 -10       15.46       15.02      0.33 o
   0  -8 -10        6.86        6.68      0.31 o
  -4  -7 -10       30.87       33.14      0.59 o
  -3  -7 -10       26.61       25.00      0.39 o
  -2  -7 -10        4.34        4.57      0.16 o
  -1  -7 -10       25.27       25.07      0.72 o
   0  -7 -10        9.71       10.31      0.59 o
   1  -7 -10        1.06        1.12      0.16 o
  -4  -6 -10        0.37        0.37      0.09 o
  -3  -6 -10        1.76        1.89      0.16 o
  -2  -6 -10       18.30       19.38      0.29 o
  -1  -6 -10       10.92       10.49      0.27 o
   0  -6 -10        5.71        7.37      0.19 o
   1  -6 -10        7.40       10.22      0.40 o
  -4  -5 -10       19.30       18.21      0.40 o
  -3  -5 -10       17.00       16.34      0.40 o
  -2  -5 -10       11.30       11.38      0.27 o
  -1  -5 -10       26.50       25.48      0.34 o
   0  -5 -10        3.61        3.64      0.35 o
   1  -5 -10       87.40       88.61      1.56 o
   2  -5 -10       27.77       26.88      0.62 o
  -3  -4 -10       31.03       31.76      0.62 o
  -2  -4 -10        5.87        5.93      0.28 o
  -1  -4 -10       14.37       14.47      0.25 o
   0  -4 -10       14.14       12.21      0.28 o
   1  -4 -10       38.71       40.96      0.62 o
   2  -4 -10       10.59       11.09      0.40 o
  -3  -3 -10       95.46       96.29      1.34 o
  -2  -3 -10       58.27       59.16      0.97 o
  -1  -3 -10        6.36        5.13      0.16 o
   0  -3 -10      127.32      115.62      1.21 o
   1  -3 -10        4.16        4.80      0.24 o
   2  -3 -10        2.07        1.71      0.22 o
  -3  -2 -10       24.62       24.72      0.53 o
  -2  -2 -10        3.26        3.66      0.22 o
  -1  -2 -10      201.45      186.95      1.44 o
   0  -2 -10       41.29       39.52      0.89 o
   1  -2 -10       12.41       12.72      0.34 o
   2  -2 -10        2.45        2.67      0.25 o
  -4  -1 -10       13.14       12.30      0.34 o
  -3  -1 -10        5.43        5.87      0.25 o
  -2  -1 -10       60.80       64.13      1.03 o
  -1  -1 -10        9.03        8.06      0.29 o
   0  -1 -10       17.53       16.89      0.50 o
   1  -1 -10        0.33        0.42      0.11 o
   2  -1 -10        0.02        0.09      0.12 o
  -4   0 -10        2.10        2.86      0.19 o
  -3   0 -10       11.37       12.08      0.34 o
  -2   0 -10       69.76       59.34      0.71 o
  -1   0 -10       19.29       16.15      0.27 o
   0   0 -10       24.03       25.33      0.53 o
   1   0 -10       53.60       50.29      0.72 o
   2   0 -10        3.43        3.26      0.28 o
  -3   1 -10        0.12        0.16      0.09 o
  -2   1 -10       27.25       24.90      0.34 o
  -1   1 -10        4.49        5.42      0.15 o
   0   1 -10        7.16        7.53      0.23 o
   1   1 -10        9.95       10.32      0.36 o
   2   1 -10       29.29       27.38      0.68 o
  -3   2 -10       13.32       13.41      0.27 o
  -2   2 -10       18.17       17.07      0.27 o
  -1   2 -10        5.13        4.26      0.65 o
   0   2 -10        7.93        7.44      0.19 o
   1   2 -10       30.39       29.59      0.75 o
   2   2 -10       91.68       90.96      1.47 o
  -3   3 -10        2.93        3.46      0.22 o
  -2   3 -10        6.05        5.32      0.22 o
  -1   3 -10       12.77       12.44      0.25 o
   0   3 -10        1.33        1.32      0.13 o
   1   3 -10       29.78       27.76      0.68 o
  -2   4 -10        6.79        7.94      0.17 o
  -1   4 -10       14.00       15.76      0.37 o
   0   4 -10        3.10        2.58      0.25 o
  -4  -9  -9        4.61        4.50      0.22 o
  -3  -9  -9        6.29        6.97      0.19 o
  -2  -9  -9        7.75        7.58      0.19 o
  -1  -9  -9       53.48       56.99      2.06 o
  -4  -8  -9        0.62        0.56      0.09 o
  -3  -8  -9        2.34        2.26      0.11 o
  -2  -8  -9       23.04       22.26      0.32 o
  -1  -8  -9      106.05      106.88      1.08 o
   0  -8  -9       29.78       29.65      0.75 o
   1  -8  -9        2.29        2.02      0.19 o
  -4  -7  -9       27.07       26.96      0.53 o
  -3  -7  -9       16.38       16.93      0.43 o
  -2  -7  -9      127.15      124.83      1.03 o
  -1  -7  -9       42.10       48.12      0.64 o
   0  -7  -9        3.69        4.19      0.22 o
   1  -7  -9        9.57        9.84      0.40 o
  -4  -6  -9       19.52       21.23      0.47 o
  -3  -6  -9       45.76       45.25      0.78 o
  -2  -6  -9      381.62      386.24      3.87 o
  -1  -6  -9        5.18        5.14      0.16 o
   0  -6  -9       24.32       23.47      0.35 o
   1  -6  -9       12.25       13.14      0.50 o
   2  -6  -9        2.26        2.20      0.22 o
  -3  -5  -9      396.28      381.26      4.41 o
  -2  -5  -9       47.91       51.89      0.87 o
  -1  -5  -9        4.11        4.34      0.16 o
   0  -5  -9        3.10        3.08      0.15 o
   1  -5  -9       18.69       18.44      0.40 o
   2  -5  -9       65.49       71.86      1.31 o
  -3  -4  -9       88.82       87.64      1.22 o
  -2  -4  -9      159.33      165.55      2.14 o
  -1  -4  -9       51.77       50.38      0.53 o
   0  -4  -9       12.42       12.29      0.30 o
   1  -4  -9       19.60       18.90      0.64 o
   2  -4  -9       18.57       19.02      0.59 o
   3  -4  -9       25.90       26.04      0.56 o
  -3  -3  -9       26.77       26.34      0.53 o
  -2  -3  -9       10.17       10.56      0.34 o
  -1  -3  -9        0.13        0.16      0.07 o
   0  -3  -9       16.21       15.31      0.33 o
   1  -3  -9      101.99       96.37      0.88 o
   2  -3  -9       35.71       34.04      0.84 o
   3  -3  -9        7.13        7.75      0.26 o
  -3  -2  -9       53.01       53.16      0.84 o
  -2  -2  -9       41.18       40.63      0.72 o
  -1  -2  -9      106.02      103.87      1.09 o
   0  -2  -9       35.66       34.69      0.42 o
   1  -2  -9        2.71        3.58      0.15 o
   2  -2  -9       45.09       46.99      1.06 o
   3  -2  -9       37.70       36.21      0.47 o
  -3  -1  -9       32.73       30.67      0.59 o
  -2  -1  -9       20.37       19.52      0.47 o
  -1  -1  -9       22.02       20.43      0.58 o
   0  -1  -9      119.79      118.68      0.99 o
   1  -1  -9       14.08       13.53      0.26 o
   2  -1  -9        7.09        6.95      0.37 o
   3  -1  -9        1.60        1.50      0.21 o
  -4   0  -9       45.83       39.37      0.65 o
  -3   0  -9       24.33       20.86      0.47 o
  -2   0  -9        0.79        0.65      0.12 o
  -1   0  -9      147.54      135.61      1.10 o
   0   0  -9       69.26       68.19      1.08 o
   1   0  -9       46.45       43.18      0.57 o
   2   0  -9       35.04       35.94      0.90 o
   3   0  -9       13.28       13.73      0.47 o
  -4   1  -9       19.17       16.72      0.37 o
  -3   1  -9       56.51       48.81      0.81 o
  -2   1  -9       22.82       17.69      0.35 o
  -1   1  -9        6.37        6.26      0.32 o
   0   1  -9       34.22       33.25      0.50 o
   1   1  -9       14.98       16.79      0.67 o
   2   1  -9        3.94        4.28      0.34 o
   3   1  -9        2.82        2.55      0.13 o
  -4   2  -9       11.55       11.46      0.31 o
  -3   2  -9       53.71       51.51      0.84 o
  -2   2  -9       60.37       55.69      0.69 o
  -1   2  -9        5.66        4.39      0.26 o
   0   2  -9        0.81        1.17      0.11 o
   1   2  -9        4.75        4.74      0.23 o
   2   2  -9       14.24       14.79      0.53 o
  -3   3  -9       47.27       44.66      0.46 o
  -2   3  -9        1.47        1.06      0.09 o
  -1   3  -9       27.13       26.04      0.43 o
   0   3  -9        9.64       10.16      0.22 o
   1   3  -9       19.34       20.57      0.65 o
   2   3  -9        2.64        3.63      0.28 o
  -3   4  -9        9.79        9.88      0.22 o
  -2   4  -9        9.48        8.83      0.31 o
  -1   4  -9        3.25        3.38      0.16 o
   0   4  -9        5.36        5.06      0.25 o
   2   4  -9       10.30       12.36      0.40 o
  -2   5  -9        5.56        6.36      0.16 o
  -1   5  -9        0.88        1.61      0.16 o
   0   5  -9        8.42        8.57      0.37 o
   1   5  -9        7.68        8.32      0.34 o
  -3 -10  -8        6.18        7.61      0.19 o
  -2 -10  -8        3.25        4.04      0.22 o
  -4  -9  -8        3.37        2.99      0.14 o
  -3  -9  -8        6.16        7.51      0.21 o
  -2  -9  -8       10.63        9.84      0.23 o
  -1  -9  -8        8.91        8.46      0.24 o
   0  -9  -8       29.80       32.61      0.78 o
  -4  -8  -8        6.25        6.95      0.28 o
  -3  -8  -8        7.39        7.67      0.23 o
  -2  -8  -8        3.75        4.62      0.15 o
  -1  -8  -8       14.56       17.91      0.35 o
   0  -8  -8       53.05       52.55      0.72 o
   1  -8  -8        0.05        0.03      0.12 o
  -5  -7  -8        2.58        3.76      0.19 o
  -4  -7  -8        6.27        5.84      0.25 o
  -3  -7  -8       32.36       31.33      0.62 o
  -2  -7  -8        9.15        9.74      0.21 o
  -1  -7  -8      207.94      210.31      2.57 o
   0  -7  -8       27.52       29.41      0.61 o
   1  -7  -8        0.72        0.62      0.16 o
   2  -7  -8        5.47        5.74      0.28 o
  -4  -6  -8        7.13        8.66      0.28 o
  -3  -6  -8       48.29       45.38      0.78 o
  -2  -6  -8      121.73      122.10      1.47 o
  -1  -6  -8      131.23      127.60      1.05 o
   0  -6  -8       31.18       30.17      0.41 o
   1  -6  -8       27.69       29.98      0.81 o
   2  -6  -8       35.09       37.44      0.84 o
  -3  -5  -8      130.60      127.78      1.66 o
  -2  -5  -8      290.53      287.23      3.40 o
  -1  -5  -8       15.19       16.08      0.57 o
   0  -5  -8       29.01       28.88      0.40 o
   1  -5  -8       16.33       18.21      0.40 o
   2  -5  -8       37.34       37.82      0.66 o
   3  -5  -8       34.76       38.47      0.58 o
  -2  -4  -8      169.90      175.26      2.17 o
  -1  -4  -8       27.14       27.80      0.56 o
   0  -4  -8       35.28       36.93      0.43 o
   1  -4  -8        3.01        2.91      0.27 o
   2  -4  -8       50.11       51.69      0.81 o
   3  -4  -8       28.75       30.13      0.42 o
  -2  -3  -8       84.72       78.15      1.09 o
  -1  -3  -8       23.95       22.26      0.50 o
   0  -3  -8       28.32       29.52      0.59 o
   1  -3  -8       10.30       10.90      0.24 o
   2  -3  -8       36.16       39.89      0.60 o
   3  -3  -8       51.59       52.57      0.56 o
   4  -3  -8       41.75       44.69      0.93 o
  -2  -2  -8      161.15      153.10      1.92 o
  -1  -2  -8       92.57       93.56      1.31 o
   0  -2  -8       21.49       22.32      0.53 o
   1  -2  -8       11.48       11.36      0.37 o
   2  -2  -8       46.83       46.50      0.66 o
   3  -2  -8      107.41      110.95      1.14 o
   4  -2  -8       14.20       13.98      0.47 o
  -2  -1  -8        8.68        8.14      0.28 o
  -1  -1  -8        8.07        8.82      0.28 o
   0  -1  -8       45.27       47.65      0.84 o
   1  -1  -8       28.68       25.43      0.36 o
   2  -1  -8      192.72      195.58      1.82 o
   3  -1  -8       39.43       40.49      0.58 o
   4  -1  -8        2.35        2.45      0.25 o
  -3   0  -8       22.76       21.82      0.47 o
  -2   0  -8       31.87       29.74      0.56 o
  -1   0  -8       19.48       16.78      0.40 o
   0   0  -8       45.25       42.17      0.78 o
   1   0  -8       53.83       51.97      0.58 o
   2   0  -8       88.77       88.87      1.01 o
   3   0  -8       13.71       13.45      0.31 o
   4   0  -8       17.17       17.44      0.56 o
  -4   1  -8        4.06        4.31      0.22 o
  -3   1  -8        3.10        3.04      0.19 o
  -2   1  -8        2.93        2.73      0.19 o
  -1   1  -8       17.69       17.07      0.33 o
   0   1  -8       64.57       64.11      0.62 o
   1   1  -8      755.16      730.68      5.06 o
   2   1  -8       22.45       22.73      0.43 o
   3   1  -8        2.46        3.17      0.18 o
   4   1  -8        0.52        0.34      0.16 o
  -4   2  -8       53.66       50.80      0.81 o
  -3   2  -8       43.23       44.74      0.78 o
  -2   2  -8        2.29        1.74      0.17 o
  -1   2  -8       36.55       35.35      0.49 o
   0   2  -8      244.92      233.79      3.62 o
   1   2  -8       21.03       20.95      0.33 o
   2   2  -8      134.40      130.10      1.85 o
   3   2  -8       28.34       28.67      0.45 o
   4   2  -8        2.07        1.80      0.22 o
  -4   3  -8        4.73        4.38      0.22 o
  -3   3  -8        4.53        4.46      0.19 o
  -2   3  -8       34.75       33.10      0.51 o
  -1   3  -8       56.66       53.19      0.68 o
   0   3  -8      199.53      201.27      1.60 o
   1   3  -8       37.36       38.36      0.61 o
   2   3  -8       55.63       57.57      1.15 o
   3   3  -8        5.62        5.90      0.33 o
  -4   4  -8       11.62       12.14      0.30 o
  -3   4  -8       12.14       12.56      0.22 o
  -2   4  -8        6.89        7.01      0.18 o
  -1   4  -8      122.55      123.11      1.25 o
   0   4  -8        7.56        7.77      0.19 o
   1   4  -8        0.85        0.65      0.19 o
   2   4  -8       22.43       23.04      0.62 o
   3   4  -8        6.68        5.93      0.31 o
  -3   5  -8        9.18        8.66      0.21 o
  -2   5  -8       14.83       13.18      0.27 o
  -1   5  -8       10.33       11.28      0.25 o
   0   5  -8       14.96       15.56      0.53 o
   1   5  -8        4.60        4.90      0.31 o
   2   5  -8       10.13       11.12      0.37 o
  -1   6  -8        3.94        3.58      0.16 o
   0   6  -8        1.16        1.06      0.16 o
   1   6  -8        6.96        7.64      0.31 o
  -4 -10  -7       15.21       14.86      0.34 o
  -3 -10  -7        4.62        4.26      0.14 o
  -2 -10  -7        3.78        4.31      0.22 o
  -1 -10  -7        5.69        5.31      0.31 o
  -4  -9  -7       25.37       21.31      0.28 o
  -3  -9  -7        8.78        9.13      0.18 o
  -2  -9  -7       15.60       16.78      0.51 o
  -1  -9  -7        6.81        7.58      0.24 o
   0  -9  -7        1.85        1.80      0.22 o
   1  -9  -7        4.63        5.00      0.28 o
  -4  -8  -7       19.67       17.09      0.40 o
  -3  -8  -7        2.50        3.00      0.16 o
  -2  -8  -7        5.19        5.84      0.28 o
  -1  -8  -7       40.02       38.65      0.81 o
   0  -8  -7       26.39       27.31      0.49 o
   1  -8  -7        2.55        3.04      0.28 o
   2  -8  -7        6.59        6.33      0.28 o
  -5  -7  -7       26.54       23.04      0.47 o
  -4  -7  -7       69.03       67.54      1.03 o
  -3  -7  -7       61.35       59.30      0.97 o
  -2  -7  -7       11.69       10.83      0.28 o
  -1  -7  -7       12.15       11.53      0.23 o
   0  -7  -7       82.07       86.82      0.82 o
   1  -7  -7       25.23       26.02      0.75 o
   2  -7  -7       11.53       10.99      0.34 o
  -4  -6  -7        9.81        9.88      0.31 o
  -3  -6  -7       45.49       47.40      0.78 o
  -2  -6  -7       74.31       72.89      1.09 o
  -1  -6  -7       14.43       14.00      0.25 o
   0  -6  -7       39.21       38.57      0.48 o
   1  -6  -7      125.08      127.46      2.13 o
   2  -6  -7       78.22       80.30      1.08 o
   3  -6  -7       12.48       12.85      0.28 o
  -3  -5  -7       99.47       96.50      1.28 o
  -2  -5  -7       85.53       81.22      1.16 o
  -1  -5  -7       39.17       40.00      0.72 o
   1  -5  -7       29.72       29.11      0.52 o
   2  -5  -7        0.92        0.89      0.13 o
   3  -5  -7       10.31       10.38      0.31 o
  -2  -4  -7       89.18       84.39      2.00 o
  -1  -4  -7       18.45       21.83      0.35 o
   0  -4  -7      215.32      220.78      2.72 o
   1  -4  -7       24.78       23.55      0.35 o
   2  -4  -7       25.09       26.44      0.46 o
   3  -4  -7       55.57       55.66      0.67 o
   4  -4  -7       19.18       18.81      0.59 o
  -2  -3  -7       41.55       37.02      0.39 o
  -1  -3  -7       17.19       18.03      0.27 o
   0  -3  -7        1.59        1.50      0.13 o
   2  -3  -7        1.25        1.29      0.14 o
   3  -3  -7       35.81       37.04      0.56 o
   4  -3  -7       42.48       44.70      1.03 o
  -2  -2  -7        7.94        7.99      0.22 o
  -1  -2  -7        7.65        7.76      0.17 o
   0  -2  -7       14.91       16.41      0.36 o
   2  -2  -7       30.87       28.92      0.49 o
   3  -2  -7       74.02       78.54      1.12 o
   4  -2  -7       27.46       26.41      0.56 o
  -2  -1  -7       79.61       83.38      0.92 o
  -1  -1  -7       97.65       92.06      0.80 o
   0  -1  -7       65.77       70.86      0.75 o
   2  -1  -7       45.35       48.11      0.67 o
   3  -1  -7      241.83      240.50      2.55 o
   4  -1  -7       10.68       10.22      0.73 o
  -2   0  -7       14.48       15.85      0.37 o
  -1   0  -7       12.43       12.92      0.34 o
   0   0  -7       43.14       44.76      0.62 o
   2   0  -7      241.40      233.64      2.10 o
   3   0  -7       68.92       66.96      1.12 o
   4   0  -7       12.92       12.91      0.40 o
  -3   1  -7       25.51       27.21      0.53 o
  -2   1  -7       39.24       36.30      0.62 o
  -1   1  -7        3.34        4.90      0.22 o
   0   1  -7       13.63       14.39      0.34 o
   2   1  -7      509.45      496.54      4.02 o
   3   1  -7        1.26        1.84      0.16 o
   4   1  -7        4.65        4.88      0.27 o
  -5   2  -7       39.31       41.22      0.68 o
  -4   2  -7        4.44        5.21      0.25 o
  -3   2  -7       16.65       16.19      0.40 o
  -2   2  -7        7.84        8.26      0.28 o
  -1   2  -7       19.86       20.11      0.47 o
   0   2  -7       52.64       49.99      0.87 o
   1   2  -7      502.19      466.11      3.31 o
   2   2  -7        8.63        8.93      0.28 o
   3   2  -7        3.24        3.02      0.35 o
   4   2  -7        2.11        2.15      0.19 o
  -4   3  -7        6.64        6.61      0.28 o
  -3   3  -7       24.04       23.04      0.53 o
  -2   3  -7        0.36        0.45      0.09 o
  -1   3  -7        1.91        2.11      0.12 o
   0   3  -7      265.56      251.33      1.92 o
   1   3  -7      218.54      216.46      1.68 o
   2   3  -7        4.27        4.82      0.41 o
   3   3  -7        3.08        2.84      0.17 o
   4   3  -7        5.02        4.69      0.31 o
  -4   4  -7        1.44        1.33      0.16 o
  -3   4  -7        8.41        7.72      0.18 o
  -2   4  -7        9.04        8.77      0.20 o
  -1   4  -7      102.32       99.52      0.87 o
   0   4  -7      174.73      174.01      1.42 o
   1   4  -7       19.16       20.30      0.42 o
   2   4  -7       31.46       29.67      0.49 o
   3   4  -7        6.13        5.41      0.21 o
   4   4  -7        0.61        0.34      0.12 o
  -3   5  -7       14.25       13.31      0.27 o
  -2   5  -7        6.03        5.89      0.21 o
  -1   5  -7      187.54      189.37      1.91 o
   0   5  -7       65.65       64.67      0.65 o
   1   5  -7        5.95        5.71      0.37 o
   2   5  -7        9.26        8.73      0.39 o
   3   5  -7       14.32       13.83      0.50 o
  -3   6  -7        1.47        1.92      0.16 o
  -2   6  -7       19.66       21.08      0.33 o
  -1   6  -7       93.53       97.78      0.84 o
   0   6  -7       13.80       13.13      0.51 o
   1   6  -7       11.85       12.11      0.43 o
   2   6  -7        8.33        7.42      0.31 o
   0   7  -7       10.49        9.66      0.37 o
  -4 -10  -6       12.78       14.73      0.34 o
  -3 -10  -6       12.97       13.16      0.25 o
  -2 -10  -6        2.12        2.08      0.12 o
  -1 -10  -6        5.47        5.34      0.31 o
   0 -10  -6        9.74       11.71      0.40 o
  -4  -9  -6       13.43       13.71      0.22 o
  -3  -9  -6        8.92        7.67      0.18 o
  -2  -9  -6        1.30        1.09      0.11 o
  -1  -9  -6       11.64       11.55      0.28 o
   0  -9  -6        4.85        4.66      0.34 o
   1  -9  -6        3.54        4.00      0.28 o
  -5  -8  -6        3.91        2.79      0.19 o
  -4  -8  -6        1.23        0.56      0.12 o
  -3  -8  -6       12.65       11.91      0.28 o
  -2  -8  -6       29.23       27.74      0.37 o
  -1  -8  -6       43.12       40.71      0.55 o
   0  -8  -6       38.38       37.07      0.60 o
   1  -8  -6       15.53       16.50      0.56 o
   2  -8  -6       17.68       19.00      0.31 o
  -5  -7  -6       32.31       29.99      0.56 o
  -4  -7  -6       69.96       68.05      1.06 o
  -3  -7  -6       99.64       95.69      1.34 o
  -2  -7  -6       25.97       26.12      0.42 o
  -1  -7  -6       16.28       16.98      0.38 o
   0  -7  -6       16.42       16.21      0.29 o
   1  -7  -6        2.04        1.83      0.25 o
   2  -7  -6        9.74       11.14      0.33 o
   3  -7  -6       22.57       20.31      0.59 o
  -4  -6  -6       76.02       76.51      1.09 o
  -3  -6  -6       31.40       33.88      0.62 o
  -2  -6  -6      116.32      117.63      1.57 o
  -1  -6  -6       20.57       22.44      0.50 o
   0  -6  -6       57.02       54.11      0.58 o
   1  -6  -6        4.09        4.20      0.25 o
   2  -6  -6      120.34      121.47      1.49 o
   3  -6  -6        2.86        2.26      0.25 o
  -2  -5  -6        0.69        1.47      0.10 o
  -1  -5  -6       93.49       96.25      1.14 o
   0  -5  -6       20.08       19.88      0.71 o
   1  -5  -6       26.43       28.98      0.78 o
   2  -5  -6       65.25       68.56      0.99 o
   3  -5  -6       16.62       16.58      0.41 o
   4  -5  -6        6.28        6.43      0.34 o
  -3  -4  -6       11.17       13.05      0.31 o
  -2  -4  -6       18.68       18.42      0.32 o
  -1  -4  -6       87.45       88.41      1.63 o
   0  -4  -6      123.57      122.45      1.12 o
   1  -4  -6      102.95      107.64      2.00 o
   2  -4  -6       21.20       22.56      0.43 o
   3  -4  -6       14.86       15.29      0.29 o
   4  -4  -6        1.61        1.52      0.22 o
  -3  -3  -6       25.03       24.98      0.32 o
  -2  -3  -6       38.60       41.92      0.52 o
  -1  -3  -6      127.61      120.51      1.46 o
   0  -3  -6       38.63       44.35      0.74 o
   1  -3  -6      111.85      113.44      2.54 o
   2  -3  -6        7.92        6.86      0.24 o
   3  -3  -6       32.15       32.72      0.43 o
   4  -3  -6       15.42       14.35      0.39 o
  -3  -2  -6      141.24      150.25      1.70 o
  -2  -2  -6      170.63      178.33      1.62 o
  -1  -2  -6      285.37      285.98      3.86 o
   0  -2  -6       46.81       53.07      0.59 o
   1  -2  -6       18.21       17.28      0.62 o
   2  -2  -6        2.45        2.58      0.31 o
   3  -2  -6       17.43       17.63      0.38 o
   4  -2  -6        1.87        2.56      0.22 o
   5  -2  -6        3.68        3.04      0.25 o
  -3  -1  -6       47.02       45.71      0.84 o
  -2  -1  -6      158.37      165.65      1.52 o
  -1  -1  -6      460.65      470.88      4.04 o
   0  -1  -6        2.25        1.39      0.10 o
   1  -1  -6       98.39      109.68      2.07 o
   2  -1  -6       40.49       37.33      1.03 o
   3  -1  -6       49.52       47.68      0.66 o
   4  -1  -6       26.85       25.33      0.39 o
   5  -1  -6        5.15        6.05      0.24 o
  -2   0  -6      320.57      336.05      3.94 o
  -1   0  -6       59.49       53.12      0.67 o
   0   0  -6       73.24       74.60      1.05 o
   1   0  -6      145.73      143.65      2.55 o
   2   0  -6       13.38       11.77      0.53 o
   3   0  -6       12.30       10.58      0.30 o
   4   0  -6       10.01        9.95      0.25 o
   5   0  -6       22.54       23.61      0.35 o
  -2   1  -6      223.15      218.62      3.32 o
  -1   1  -6        2.19        3.45      0.28 o
   0   1  -6       61.46       64.09      0.97 o
   1   1  -6      153.80      158.70      2.83 o
   2   1  -6      202.90      193.50      3.25 o
   3   1  -6        3.19        4.17      0.49 o
   4   1  -6        0.58        0.50      0.16 o
   5   1  -6        4.95        5.34      0.22 o
  -5   2  -6       10.36        9.94      0.31 o
  -4   2  -6       57.99       57.28      0.79 o
  -3   2  -6      101.32       98.79      1.35 o
  -2   2  -6        9.05       10.31      0.31 o
  -1   2  -6      136.57      128.53      1.34 o
   0   2  -6      146.54      137.03      1.46 o
   1   2  -6      106.21       93.96      1.78 o
   2   2  -6       20.59       20.54      0.40 o
   3   2  -6       26.48       25.29      0.46 o
   4   2  -6       18.66       17.62      0.35 o
   5   2  -6        3.26        3.41      0.28 o
  -5   3  -6       10.05       10.93      0.31 o
  -4   3  -6       11.45       12.17      0.37 o
  -3   3  -6       16.02       17.43      0.84 o
  -2   3  -6        9.39       10.62      0.34 o
  -1   3  -6       42.65       37.65      0.69 o
   0   3  -6        4.84        5.34      0.25 o
   1   3  -6       86.76       84.95      1.16 o
   2   3  -6       25.44       23.24      0.53 o
   3   3  -6       16.05       14.65      0.34 o
   4   3  -6        9.14        7.65      0.34 o
  -4   4  -6       25.90       26.43      0.56 o
  -3   4  -6       61.72       60.02      0.73 o
  -2   4  -6       23.43       21.72      0.38 o
  -1   4  -6       20.39       18.53      0.39 o
   0   4  -6      127.32      126.49      1.59 o
   1   4  -6       17.48       16.17      0.33 o
   2   4  -6        7.01        7.26      0.26 o
   3   4  -6        8.22        9.01      0.26 o
   4   4  -6        8.45        7.58      0.30 o
  -4   5  -6        3.75        3.20      0.15 o
  -3   5  -6       14.79       15.87      0.26 o
  -2   5  -6       52.26       50.39      0.53 o
  -1   5  -6        1.73        1.94      0.15 o
   0   5  -6      100.67      101.17      0.92 o
   1   5  -6       16.89       16.00      0.59 o
   2   5  -6        6.53        5.69      0.23 o
   3   5  -6        5.26        4.22      0.51 o
   4   5  -6        6.81        6.43      0.34 o
  -3   6  -6       10.74       11.00      0.24 o
  -2   6  -6       31.06       31.62      0.46 o
  -1   6  -6       57.69       56.06      0.60 o
   0   6  -6       29.25       30.56      0.52 o
   1   6  -6        2.44        2.30      0.28 o
   2   6  -6        7.08        6.43      0.26 o
   3   6  -6       21.94       19.99      0.62 o
  -2   7  -6       58.74       60.67      0.97 o
  -1   7  -6       44.95       47.11      0.63 o
   1   7  -6        2.64        2.95      0.25 o
   2   7  -6       10.03       11.03      0.37 o
  -4 -10  -5        1.52        1.47      0.11 o
  -3 -10  -5        0.87        0.87      0.11 o
  -2 -10  -5       10.02       11.33      0.30 o
  -1 -10  -5       42.88       42.55      0.93 o
   0 -10  -5       27.22       28.56      0.68 o
  -5  -9  -5        5.62        6.43      0.19 o
  -4  -9  -5        6.59        5.94      0.26 o
  -3  -9  -5       10.98       11.51      0.22 o
  -2  -9  -5       15.65       13.14      0.30 o
  -1  -9  -5        4.12        4.50      0.20 o
   0  -9  -5       26.98       29.20      0.78 o
   1  -9  -5       16.99       17.18      0.53 o
  -5  -8  -5        3.35        3.23      0.19 o
  -4  -8  -5        7.10        6.80      0.28 o
  -3  -8  -5        0.23        0.12      0.06 o
  -2  -8  -5       23.94       24.99      0.34 o
  -1  -8  -5       37.34       37.11      0.47 o
   0  -8  -5       79.50       76.89      0.96 o
   1  -8  -5       11.29       11.12      0.34 o
   2  -8  -5        9.07        9.22      0.23 o
  -5  -7  -5        6.56        7.20      0.25 o
  -4  -7  -5       30.83       27.56      0.56 o
  -3  -7  -5       16.76       16.03      0.44 o
  -2  -7  -5       12.04       13.02      0.28 o
  -1  -7  -5       65.37       68.07      0.66 o
   0  -7  -5      148.85      145.79      1.22 o
   1  -7  -5      154.16      155.27      1.78 o
   2  -7  -5       28.34       28.13      0.54 o
   3  -7  -5        0.66        0.50      0.16 o
  -5  -6  -5       43.32       44.43      0.72 o
  -4  -6  -5       44.17       44.28      0.75 o
  -3  -6  -5      119.67      117.97      1.54 o
  -2  -6  -5       10.84       12.44      0.26 o
  -1  -6  -5       52.36       51.31      0.97 o
   1  -6  -5       27.90       25.82      0.73 o
   2  -6  -5      118.65      119.40      1.45 o
   3  -6  -5       26.81       27.64      0.50 o
   4  -6  -5        6.26        6.58      0.34 o
  -3  -5  -5       36.62       40.90      0.68 o
  -2  -5  -5       40.19       41.97      0.43 o
  -1  -5  -5      135.08      140.52      1.25 o
   0  -5  -5      124.67      126.38      2.32 o
   2  -5  -5      151.35      148.98      1.73 o
   3  -5  -5      101.98      100.43      1.00 o
   4  -5  -5        7.78        6.20      0.27 o
  -3  -4  -5       12.29       13.66      0.25 o
  -2  -4  -5      104.02       97.01      0.97 o
  -1  -4  -5       25.02       26.38      0.36 o
   0  -4  -5       64.84       67.71      0.97 o
   1  -4  -5       91.31       93.10      1.26 o
   2  -4  -5       41.33       41.65      1.31 o
   3  -4  -5       51.91       50.61      0.49 o
   4  -4  -5       10.77       10.94      0.36 o
  -3  -3  -5       21.03       24.23      0.30 o
  -2  -3  -5      104.13      110.79      1.04 o
  -1  -3  -5      183.84      178.38      2.44 o
   0  -3  -5      347.88      355.01      2.70 o
   1  -3  -5        6.29        5.62      0.34 o
   2  -3  -5        1.75        2.19      0.20 o
   3  -3  -5       32.50       32.16      0.43 o
   4  -3  -5       27.15       26.14      0.52 o
   5  -3  -5        0.73        0.98      0.09 o
  -2  -2  -5      255.62      261.42      2.22 o
  -1  -2  -5       75.02       70.66      0.74 o
   0  -2  -5      237.62      243.92      1.91 o
   1  -2  -5      160.66      168.41      2.81 o
   2  -2  -5       91.30       91.47      1.27 o
   3  -2  -5       40.19       39.32      0.57 o
   4  -2  -5        9.34        9.25      0.30 o
   5  -2  -5       11.86       12.22      0.26 o
  -3  -1  -5       31.22       35.73      0.47 o
  -2  -1  -5       10.07       10.71      0.17 o
  -1  -1  -5      164.26      179.93      1.63 o
   0  -1  -5      625.74      668.30      4.87 o
   1  -1  -5       70.49       78.79      1.53 o
   2  -1  -5       34.34       30.75      0.59 o
   3  -1  -5       69.00       60.47      0.75 o
   4  -1  -5       47.67       47.44      0.52 o
   5  -1  -5       27.04       26.53      0.37 o
  -3   0  -5       98.30      105.95      1.66 o
  -2   0  -5      218.82      240.29      2.82 o
  -1   0  -5      939.15     1038.69      7.84 o
   0   0  -5      184.85      211.18      1.69 o
   1   0  -5      198.55      207.52      3.39 o
   2   0  -5      165.87      162.49      1.96 o
   3   0  -5        8.09        7.21      0.24 o
   4   0  -5       30.86       30.48      0.40 o
   5   0  -5        1.36        0.94      0.12 o
  -2   1  -5      292.63      299.05      3.52 o
  -1   1  -5      215.02      226.12      3.36 o
   0   1  -5       64.80       60.94      0.86 o
   1   1  -5      527.54      543.61      8.15 o
   2   1  -5       56.20       56.87      0.89 o
   3   1  -5       11.27       11.73      0.43 o
   4   1  -5       24.71       23.55      0.35 o
   5   1  -5       11.61       10.86      0.29 o
  -5   2  -5       23.04       21.76      0.47 o
  -4   2  -5       91.08       94.22      1.31 o
  -3   2  -5       92.67       93.43      1.25 o
  -2   2  -5      257.82      249.94      2.31 o
  -1   2  -5       23.54       25.63      0.68 o
   0   2  -5      325.19      324.68      7.28 o
   1   2  -5       65.15       62.78      1.37 o
   2   2  -5       19.27       19.49      0.48 o
   3   2  -5        9.41        8.95      0.29 o
   4   2  -5       42.82       38.84      0.52 o
   5   2  -5        5.84        6.22      0.22 o
  -5   3  -5        2.12        1.80      0.16 o
  -4   3  -5       19.96       20.76      0.47 o
  -3   3  -5      438.03      456.90      5.62 o
  -2   3  -5       28.81       27.25      0.56 o
  -1   3  -5       82.50       80.40      1.78 o
   0   3  -5        7.71        7.90      0.34 o
   1   3  -5       51.08       54.15      0.89 o
   2   3  -5       84.43       79.33      1.66 o
   3   3  -5        3.93        3.83      0.21 o
   4   3  -5       21.01       18.25      0.31 o
   5   3  -5        9.50       10.51      0.32 o
  -4   4  -5       10.39       10.87      0.34 o
  -3   4  -5       50.37       48.46      1.06 o
  -2   4  -5       21.12       20.44      0.34 o
  -1   4  -5       40.99       40.13      0.75 o
   1   4  -5       78.69       73.89      1.19 o
   2   4  -5       25.63       23.75      0.43 o
   3   4  -5       14.20       12.54      0.32 o
   4   4  -5       51.83       52.53      0.88 o
   5   4  -5        1.80        2.03      0.16 o
  -4   5  -5       91.42       92.73      0.97 o
  -3   5  -5       25.74       25.79      0.35 o
  -2   5  -5      149.13      145.30      1.49 o
  -1   5  -5       42.47       41.11      0.43 o
   0   5  -5        4.59        4.06      0.18 o
   1   5  -5       33.90       33.13      0.53 o
   2   5  -5      114.66      108.55      1.16 o
   3   5  -5       60.80       55.39      0.71 o
   4   5  -5       12.16       11.69      0.36 o
  -4   6  -5       10.21        9.14      0.20 o
  -3   6  -5        3.94        4.28      0.18 o
  -2   6  -5       11.11       11.34      0.73 o
  -1   6  -5       39.23       40.67      0.49 o
   0   6  -5       23.51       25.84      0.37 o
   1   6  -5       24.27       24.93      0.53 o
   2   6  -5       67.15       59.76      0.75 o
   3   6  -5        0.69        1.43      0.42 o
   4   6  -5        3.08        2.64      0.25 o
  -2   7  -5       19.54       19.51      0.33 o
  -1   7  -5      146.60      146.69      1.52 o
   0   7  -5       99.38       96.90      1.69 o
   1   7  -5       60.59       62.43      1.22 o
   2   7  -5        5.40        4.60      0.39 o
   3   7  -5        3.87        3.76      0.31 o
  -1   8  -5       40.96       40.90      0.84 o
   0   8  -5       93.44       95.73      1.56 o
   1   8  -5       54.18       52.33      0.97 o
  -4 -10  -4        1.39        1.48      0.28 o
  -3 -10  -4        2.79        2.65      0.26 o
  -2 -10  -4        1.96        1.52      0.14 o
  -1 -10  -4        9.68       10.90      0.43 o
   0 -10  -4        3.34        4.78      0.28 o
  -5  -9  -4        1.89        1.94      0.11 o
  -4  -9  -4        5.03        4.67      0.19 o
  -3  -9  -4        6.76        6.26      0.17 o
  -2  -9  -4       36.93       33.92      0.50 o
  -1  -9  -4       87.18       85.47      0.79 o
   0  -9  -4        5.74        6.27      0.37 o
   1  -9  -4       49.66       50.90      0.76 o
   2  -9  -4        3.81        4.90      0.31 o
  -5  -8  -4        1.61        1.24      0.12 o
  -4  -8  -4       34.30       37.57      0.92 o
  -3  -8  -4        6.23        6.00      0.17 o
  -2  -8  -4        3.52        3.00      0.13 o
  -1  -8  -4       11.76       14.76      0.26 o
   0  -8  -4       43.58       48.82      1.12 o
   1  -8  -4        2.76        3.40      0.36 o
   2  -8  -4       15.49       16.79      0.44 o
   3  -8  -4        0.33        0.34      0.16 o
  -5  -7  -4       22.98       23.78      0.50 o
  -4  -7  -4       78.00       76.21      1.12 o
  -3  -7  -4      224.31      218.31      2.02 o
  -2  -7  -4       17.90       17.88      0.40 o
  -1  -7  -4      188.90      185.06      1.94 o
   0  -7  -4      101.61      106.33      0.86 o
   1  -7  -4       85.81       81.84      0.96 o
   2  -7  -4       24.55       25.40      0.54 o
   3  -7  -4        0.07        0.09      0.16 o
  -6  -6  -4        9.27        8.79      0.28 o
  -5  -6  -4       10.64       12.64      0.34 o
  -4  -6  -4       30.16       27.81      0.53 o
  -3  -6  -4        7.80        6.99      0.25 o
  -2  -6  -4        1.52        1.74      0.11 o
  -1  -6  -4       97.68       98.77      1.11 o
   0  -6  -4        1.07        1.13      0.16 o
   1  -6  -4       30.29       33.26      0.65 o
   2  -6  -4        3.01        2.59      0.29 o
   3  -6  -4       11.48       12.44      0.23 o
   4  -6  -4       10.54       11.71      0.34 o
  -3  -5  -4      139.75      139.26      1.06 o
  -2  -5  -4      474.25      497.60      3.87 o
  -1  -5  -4       11.69       10.60      0.23 o
   0  -5  -4        4.98        4.89      0.23 o
   1  -5  -4        4.98        6.60      0.29 o
   2  -5  -4        7.11        7.04      0.61 o
   3  -5  -4        5.92        5.16      0.20 o
   4  -5  -4        9.74       11.27      0.27 o
  -3  -4  -4       11.30       15.68      0.27 o
  -2  -4  -4      237.82      260.65      2.31 o
  -1  -4  -4      315.95      313.50      2.38 o
   0  -4  -4       49.76       54.16      0.65 o
   1  -4  -4        4.50        4.86      0.22 o
   2  -4  -4       18.64       16.82      0.43 o
   3  -4  -4       48.90       44.95      0.52 o
   4  -4  -4        9.63        8.13      0.34 o
   5  -4  -4        6.53        5.76      0.14 o
  -3  -3  -4       25.60       30.50      0.31 o
  -2  -3  -4      270.87      289.32      2.46 o
  -1  -3  -4        8.20        7.25      0.15 o
   0  -3  -4       90.60       96.44      0.86 o
   1  -3  -4       12.50       12.45      0.33 o
   2  -3  -4       46.19       42.54      0.72 o
   3  -3  -4       52.08       46.80      0.53 o
   4  -3  -4       63.63       64.73      0.69 o
   5  -3  -4       20.37       20.62      0.34 o
  -2  -2  -4       50.30       59.48      0.56 o
  -1  -2  -4      226.17      216.87      1.63 o
   0  -2  -4      189.93      187.89      2.39 o
   1  -2  -4       20.29       22.92      0.62 o
   2  -2  -4       62.60       65.61      1.34 o
   3  -2  -4       76.27       74.63      1.59 o
   4  -2  -4       54.07       55.07      0.56 o
   5  -2  -4       30.89       29.26      0.39 o
  -2  -1  -4      416.44      429.30      5.38 o
  -1  -1  -4       53.90       56.72      0.63 o
   0  -1  -4       34.31       36.25      0.38 o
   1  -1  -4      234.67      231.25      6.55 o
   2  -1  -4        9.00       10.99      0.43 o
   3  -1  -4        3.14        2.61      0.31 o
   4  -1  -4       47.47       47.49      0.52 o
   5  -1  -4       22.54       24.03      0.43 o
   6  -1  -4        0.12        0.25      0.09 o
  -3   0  -4       62.82       64.74      0.84 o
  -2   0  -4      144.82      152.69      1.24 o
  -1   0  -4        1.37        1.83      0.09 o
   0   0  -4      254.16      273.22      2.07 o
   1   0  -4      503.59      494.64      5.03 o
   2   0  -4       91.70       89.70      1.66 o
   3   0  -4      121.26      114.42      2.13 o
   4   0  -4        7.69        6.34      0.19 o
   5   0  -4        8.07        8.08      0.26 o
   6   0  -4       27.48       27.01      0.56 o
  -6   1  -4        3.54        3.79      0.19 o
  -3   1  -4       38.39       37.96      0.64 o
  -2   1  -4      226.33      232.15      2.73 o
  -1   1  -4      597.65      618.71      5.47 o
   0   1  -4      109.93       98.18      1.17 o
   1   1  -4        5.31        6.30      0.31 o
   2   1  -4       37.99       37.78      0.90 o
   3   1  -4       15.87       16.47      0.65 o
   4   1  -4        2.97        2.72      0.13 o
   5   1  -4       90.03       93.58      1.03 o
  -5   2  -4       24.61       23.44      0.50 o
  -4   2  -4       41.47       40.01      0.68 o
  -3   2  -4        3.70        3.68      0.17 o
  -2   2  -4      142.83      153.71      2.42 o
  -1   2  -4      125.25      132.67      1.55 o
   0   2  -4       80.04       86.42      2.25 o
   1   2  -4      359.92      359.15      5.50 o
   2   2  -4      228.88      222.58      3.61 o
   3   2  -4       79.68       75.62      1.59 o
   4   2  -4       27.22       25.48      0.35 o
   5   2  -4        8.09        6.40      0.23 o
  -5   3  -4       11.44       11.55      0.34 o
  -4   3  -4       98.54       97.34      2.14 o
  -3   3  -4       87.46       81.57      1.23 o
  -2   3  -4       62.92       59.93      1.61 o
  -1   3  -4       54.52       59.58      0.88 o
   0   3  -4       60.63       64.02      1.34 o
   1   3  -4       46.00       44.04      1.06 o
   2   3  -4       72.14       70.27      1.05 o
   3   3  -4       53.93       54.11      0.70 o
   4   3  -4       69.90       64.92      0.85 o
   5   3  -4        5.65        4.29      0.21 o
  -5   4  -4        0.59        0.34      0.09 o
  -4   4  -4        4.30        3.72      0.25 o
  -3   4  -4       79.74       81.89      1.20 o
  -2   4  -4      123.83      120.21      1.37 o
  -1   4  -4       77.94       74.52      0.71 o
   0   4  -4       49.28       42.54      1.09 o
   1   4  -4       45.64       47.47      0.97 o
   2   4  -4        1.94        2.11      0.28 o
   3   4  -4       65.14       61.01      0.77 o
   4   4  -4        2.73        3.06      0.20 o
   5   4  -4       40.83       39.88      0.76 o
  -5   5  -4       17.28       18.81      0.40 o
  -4   5  -4       55.01       52.01      0.52 o
  -3   5  -4       57.82       54.58      0.56 o
  -2   5  -4       29.90       29.75      0.39 o
  -1   5  -4       40.65       37.26      0.47 o
   1   5  -4       43.95       44.04      0.75 o
   2   5  -4       54.49       50.71      0.67 o
   3   5  -4      122.51      102.33      1.44 o
   4   5  -4       23.63       21.14      0.49 o
   5   5  -4        4.68        4.34      0.21 o
  -4   6  -4       40.56       42.35      0.72 o
  -3   6  -4        6.96        6.96      0.18 o
  -2   6  -4       27.75       28.45      0.46 o
  -1   6  -4       14.74       15.51      0.43 o
   0   6  -4        0.13        0.23      0.08 o
   1   6  -4        4.60        4.45      0.38 o
   2   6  -4       52.29       49.45      0.67 o
   3   6  -4       91.37       79.71      1.64 o
   4   6  -4        6.47        6.11      0.22 o
  -3   7  -4        5.78        6.45      0.19 o
  -2   7  -4        1.55        1.43      0.13 o
  -1   7  -4       12.15       12.28      0.24 o
   0   7  -4       39.28       36.29      0.90 o
   1   7  -4       12.95       12.36      0.37 o
   2   7  -4       80.01       73.88      0.86 o
   3   7  -4        3.90        4.54      0.27 o
   4   7  -4        0.69        1.24      0.19 o
  -2   8  -4        1.88        1.34      0.12 o
  -1   8  -4        1.66        1.58      0.22 o
   0   8  -4        1.14        1.27      0.22 o
   1   8  -4       42.88       43.44      0.93 o
   2   8  -4       40.72       40.94      0.62 o
   3   8  -4        5.00        4.75      0.31 o
  -4 -10  -3        2.47        2.55      0.12 o
  -3 -10  -3        9.47        9.44      0.22 o
  -2 -10  -3       19.04       18.61      0.38 o
  -1 -10  -3        2.48        2.23      0.25 o
   0 -10  -3        3.93        5.77      0.31 o
  -5  -9  -3       19.38       20.87      0.33 o
  -4  -9  -3        5.12        5.54      0.15 o
  -3  -9  -3       18.08       18.11      0.56 o
  -2  -9  -3       32.87       33.29      0.43 o
  -1  -9  -3       45.75       44.55      0.66 o
   0  -9  -3       21.20       20.64      0.65 o
   1  -9  -3       35.05       35.86      0.61 o
   2  -9  -3        7.50        8.26      0.40 o
  -5  -8  -3        4.50        4.95      0.18 o
  -4  -8  -3       15.97       15.51      0.26 o
  -3  -8  -3       23.35       22.85      0.32 o
  -2  -8  -3       77.12       72.06      0.76 o
  -1  -8  -3       23.93       24.04      0.33 o
   0  -8  -3       86.38       89.18      1.03 o
   1  -8  -3        4.01        4.12      0.25 o
   2  -8  -3        4.86        4.74      0.37 o
   3  -8  -3        9.68       11.40      0.47 o
  -5  -7  -3        7.34        9.44      0.31 o
  -4  -7  -3       67.13       70.37      1.09 o
  -3  -7  -3        0.63        0.95      0.09 o
  -2  -7  -3       22.16       21.96      0.85 o
  -1  -7  -3        3.94        3.79      0.40 o
   0  -7  -3      237.32      233.89      2.61 o
   1  -7  -3       60.34       62.55      0.80 o
   2  -7  -3       16.70       17.49      0.42 o
   3  -7  -3        3.20        4.50      0.37 o
   4  -7  -3        9.52       10.72      0.40 o
  -6  -6  -3        6.20        5.06      0.22 o
  -5  -6  -3        6.02        7.64      0.28 o
  -4  -6  -3       59.03       57.46      0.86 o
  -3  -6  -3       79.73       79.90      0.96 o
  -2  -6  -3       19.63       21.71      0.35 o
  -1  -6  -3      151.97      160.08      1.43 o
   0  -6  -3      168.37      159.88      2.04 o
   1  -6  -3      156.43      156.02      2.92 o
   2  -6  -3      216.94      209.45      1.92 o
   3  -6  -3       37.31       34.28      0.41 o
   4  -6  -3        3.63        4.79      0.20 o
  -6  -5  -3        6.81        6.05      0.25 o
  -5  -5  -3        0.99        1.09      0.12 o
  -4  -5  -3       24.62       27.89      0.47 o
  -3  -5  -3        2.15        2.80      0.15 o
  -2  -5  -3       68.27       75.77      0.76 o
  -1  -5  -3      326.34      370.89      2.56 o
   0  -5  -3       90.41       97.42      1.31 o
   1  -5  -3      114.13      107.84      2.54 o
   3  -5  -3        2.30        2.42      0.14 o
   4  -5  -3        1.50        1.41      0.11 o
   5  -5  -3        2.24        1.83      0.16 o
  -6  -4  -3        1.75        1.27      0.12 o
  -4  -4  -3        1.05        2.61      0.37 o
  -3  -4  -3       59.83       55.81      0.56 o
  -2  -4  -3      346.34      386.69      2.90 o
  -1  -4  -3      873.56      924.53      5.96 o
   0  -4  -3      140.21      151.97      1.32 o
   1  -4  -3       37.24       38.19      0.65 o
   2  -4  -3        0.35        1.18      0.22 o
   3  -4  -3       85.66       88.06      0.94 o
   4  -4  -3        6.33        5.96      0.25 o
   5  -4  -3       68.57       70.59      0.58 o
  -4  -3  -3        2.86        3.04      0.12 o
  -3  -3  -3      505.24      538.76      4.68 o
  -2  -3  -3       99.07      111.30      0.86 o
  -1  -3  -3       63.30       62.78      0.53 o
   0  -3  -3      372.01      361.94      3.23 o
   1  -3  -3      218.55      212.89      2.39 o
   2  -3  -3      210.02      195.83      3.16 o
   3  -3  -3        4.09        4.13      0.37 o
   4  -3  -3       34.69       34.23      0.79 o
   5  -3  -3        2.54        3.16      0.17 o
  -4  -2  -3      112.68      118.17      1.38 o
  -3  -2  -3      139.30      144.99      2.83 o
  -2  -2  -3      244.83      248.05      2.75 o
  -1  -2  -3       63.44       62.01      0.48 o
   0  -2  -3      143.75      147.35      1.15 o
   1  -2  -3        6.05        5.31      0.15 o
   2  -2  -3      242.54      239.94      3.75 o
   3  -2  -3       32.98       34.89      0.57 o
   4  -2  -3      112.32      114.49      1.21 o
   5  -2  -3        2.44        2.05      0.14 o
   6  -2  -3        2.44        3.01      0.19 o
  -1  -1  -3       45.05       39.95      0.28 o
   0  -1  -3      744.34      724.25      5.16 o
   1  -1  -3      584.92      559.76      8.51 o
   2  -1  -3      158.08      144.02      2.37 o
   3  -1  -3      331.16      295.21      4.53 o
   4  -1  -3       22.13       21.85      0.36 o
   5  -1  -3       35.75       34.42      0.81 o
   6  -1  -3        8.67        9.91      0.34 o
  -6   0  -3       22.97       21.70      0.47 o
  -3   0  -3       26.73       28.38      0.43 o
  -2   0  -3       36.69       34.80      0.47 o
  -1   0  -3      427.85      402.92      2.70 o
   0   0  -3     1132.52     1137.30      9.26 o
   1   0  -3      225.88      241.67      2.55 o
   2   0  -3       41.44       38.40      0.84 o
   4   0  -3       61.39       57.73      0.67 o
   5   0  -3        8.20        9.76      0.34 o
   6   0  -3        2.47        2.64      0.16 o
  -6   1  -3       14.93       15.19      0.37 o
  -5   1  -3        7.13        7.42      0.28 o
  -3   1  -3       15.78       14.68      0.29 o
  -2   1  -3       66.65       68.54      0.93 o
  -1   1  -3       99.81       97.12      0.97 o
   0   1  -3     1110.05     1087.01      9.39 o
   1   1  -3      612.24      595.91      5.95 o
   2   1  -3      294.32      312.10      4.74 o
   4   1  -3        1.18        1.42      0.09 o
   5   1  -3        1.48        1.24      0.29 o
   6   1  -3       34.62       40.78      0.49 o
  -5   2  -3        8.29        9.84      0.31 o
  -4   2  -3       98.66       98.80      1.31 o
  -3   2  -3       66.52       65.31      0.86 o
  -2   2  -3       12.52       13.06      0.34 o
  -1   2  -3       99.05       95.75      1.02 o
   0   2  -3      256.21      253.56      2.67 o
   1   2  -3      566.71      611.40      8.93 o
   2   2  -3      195.46      201.61      3.23 o
   3   2  -3       61.94       63.74      1.37 o
   4   2  -3        5.20        5.32      0.14 o
   5   2  -3        5.64        6.48      0.28 o
   6   2  -3        0.55        0.77      0.10 o
  -5   3  -3       12.64       12.67      0.37 o
  -4   3  -3       69.23       70.32      1.06 o
  -3   3  -3       89.97       89.65      1.53 o
  -2   3  -3        2.11        3.92      0.26 o
  -1   3  -3      196.04      185.72      2.08 o
   0   3  -3       89.13       88.07      1.13 o
   1   3  -3      123.87      117.62      2.07 o
   2   3  -3       36.85       29.99      0.78 o
   3   3  -3       52.26       51.52      0.90 o
   4   3  -3       32.22       34.01      0.50 o
   5   3  -3        8.59        9.31      0.28 o
   6   3  -3        2.74        4.16      0.25 o
  -5   4  -3       32.32       31.30      0.59 o
  -4   4  -3        2.82        2.98      0.22 o
  -3   4  -3       89.66       86.97      1.14 o
  -2   4  -3      132.36      129.56      1.43 o
  -1   4  -3        4.22        3.12      0.18 o
   0   4  -3        6.46        8.07      0.40 o
   1   4  -3      102.30      100.74      1.88 o
   2   4  -3       40.02       39.26      0.70 o
   3   4  -3       35.52       36.56      0.74 o
   4   4  -3        5.18        4.72      0.24 o
   5   4  -3        3.90        2.74      0.17 o
   6   4  -3        0.02       -0.09      0.09 o
  -5   5  -3        0.87        1.02      0.11 o
  -4   5  -3       14.78       13.44      0.24 o
  -3   5  -3       47.44       42.77      0.46 o
  -2   5  -3        1.96        2.31      0.12 o
  -1   5  -3        2.41        2.64      0.34 o
   0   5  -3       32.06       33.66      0.81 o
   1   5  -3       12.95       12.46      0.48 o
   2   5  -3        7.37        7.30      0.47 o
   3   5  -3       13.74       14.38      0.65 o
   4   5  -3       43.92       37.98      0.60 o
   5   5  -3       10.55        9.89      0.26 o
  -4   6  -3        6.35        6.79      0.34 o
  -3   6  -3        2.05        1.61      0.11 o
  -2   6  -3       84.06       83.24      0.71 o
  -1   6  -3       82.83       78.10      0.71 o
   0   6  -3       39.57       35.29      0.35 o
   1   6  -3       28.09       25.50      0.46 o
   2   6  -3       19.39       20.74      0.46 o
   3   6  -3        6.55        7.19      0.67 o
   4   6  -3       19.80       17.61      0.38 o
   5   6  -3       12.26       11.81      0.31 o
  -3   7  -3        2.17        2.28      0.16 o
  -2   7  -3       16.49       16.28      0.31 o
  -1   7  -3       80.66       79.17      0.64 o
   0   7  -3       20.21       21.71      0.41 o
   1   7  -3       18.23       17.57      0.38 o
   2   7  -3        7.49        7.36      0.29 o
   3   7  -3       18.38       16.24      0.46 o
   4   7  -3        7.46        7.69      0.24 o
  -2   8  -3        0.27        0.60      0.10 o
  -1   8  -3       17.46       19.02      0.59 o
   0   8  -3       65.18       63.01      1.22 o
   1   8  -3       23.24       23.16      0.49 o
   2   8  -3       60.58       59.51      0.72 o
   3   8  -3        3.63        3.25      0.23 o
   4   8  -3       11.06       12.49      0.47 o
  -1   9  -3       15.00       13.71      0.44 o
   0   9  -3       38.60       40.02      0.84 o
   1   9  -3        0.17        0.09      0.12 o
   2   9  -3        8.86        7.73      0.37 o
  -4 -10  -2        4.28        3.54      0.19 o
  -3 -10  -2       43.03       43.77      0.78 o
  -2 -10  -2       32.65       34.68      0.52 o
  -1 -10  -2       46.84       50.10      1.03 o
   0 -10  -2        0.88        0.59      0.16 o
   1 -10  -2        6.16        8.01      0.25 o
  -5  -9  -2        5.89        5.14      0.15 o
  -4  -9  -2        1.55        1.71      0.14 o
  -3  -9  -2      112.18      116.95      1.18 o
  -2  -9  -2       58.27       57.24      0.60 o
  -1  -9  -2       13.74       14.20      0.53 o
   0  -9  -2        6.20        6.50      0.27 o
   1  -9  -2        3.70        3.65      0.22 o
   2  -9  -2        9.63       10.75      0.43 o
  -5  -8  -2        2.19        3.55      0.14 o
  -4  -8  -2       36.14       34.24      0.43 o
  -3  -8  -2       92.17       97.73      0.85 o
  -2  -8  -2       12.48       14.35      0.26 o
  -1  -8  -2       16.89       14.47      0.25 o
   0  -8  -2       20.31       20.48      0.42 o
   1  -8  -2       24.70       23.89      0.70 o
   2  -8  -2        0.35        0.58      0.12 o
   3  -8  -2       31.63       32.12      0.81 o
  -5  -7  -2        2.52        2.44      0.14 o
  -4  -7  -2      188.03      187.11      2.33 o
  -3  -7  -2       60.92       65.14      0.59 o
  -2  -7  -2        8.26        8.57      0.39 o
  -1  -7  -2       19.25       19.80      0.81 o
   0  -7  -2       17.47       16.87      0.47 o
   1  -7  -2      125.84      121.74      1.28 o
   2  -7  -2       27.47       27.13      0.33 o
   3  -7  -2       51.35       46.71      0.53 o
   4  -7  -2        0.70        1.08      0.12 o
  -6  -6  -2       10.21       10.71      0.31 o
  -5  -6  -2       75.67       73.88      1.12 o
  -4  -6  -2      115.65      122.18      1.38 o
  -3  -6  -2       68.24       72.68      0.91 o
  -2  -6  -2       49.46       48.40      0.58 o
  -1  -6  -2       27.21       27.95      0.61 o
   0  -6  -2      136.90      145.37      1.88 o
   1  -6  -2       93.12       97.97      2.06 o
   2  -6  -2      113.74      113.55      1.20 o
   3  -6  -2       35.83       31.11      0.37 o
   4  -6  -2        2.72        2.79      0.15 o
  -6  -5  -2        9.12        8.79      0.28 o
  -5  -5  -2      156.57      156.98      2.01 o
  -4  -5  -2       40.24       40.68      0.60 o
  -3  -5  -2       50.27       50.74      0.76 o
  -2  -5  -2      258.86      265.33      4.16 o
  -1  -5  -2      101.09      112.98      1.18 o
   0  -5  -2      200.61      226.63      2.63 o
   1  -5  -2       47.76       53.28      0.87 o
   2  -5  -2       21.74       18.81      0.75 o
   3  -5  -2       27.88       26.16      0.32 o
   4  -5  -2       15.70       14.89      0.24 o
   5  -5  -2        1.80        2.23      0.11 o
  -6  -4  -2       44.24       43.44      0.75 o
  -5  -4  -2       23.00       23.78      0.78 o
  -4  -4  -2       59.95       63.25      1.59 o
  -3  -4  -2       41.94       43.88      0.49 o
  -2  -4  -2      108.49      106.23      0.93 o
  -1  -4  -2      894.39      956.16      6.16 o
   0  -4  -2       57.83       64.15      0.99 o
   1  -4  -2        2.72        3.82      0.19 o
   2  -4  -2       17.37       14.76      0.39 o
   3  -4  -2       62.06       53.61      0.73 o
   4  -4  -2       11.12       10.99      0.21 o
   5  -4  -2       19.98       19.81      0.34 o
  -6  -3  -2       33.21       36.37      0.65 o
  -5  -3  -2       14.63       17.21      0.84 o
  -4  -3  -2       20.66       24.59      0.47 o
  -3  -3  -2       15.14       17.75      0.27 o
  -2  -3  -2      505.49      512.91      5.27 o
  -1  -3  -2       64.19       61.31      0.46 o
   0  -3  -2       21.44       22.99      0.25 o
   1  -3  -2       43.59       48.14      0.70 o
   2  -3  -2      112.53      110.76      1.91 o
   3  -3  -2       51.31       57.22      1.28 o
   4  -3  -2       30.34       28.30      0.45 o
   5  -3  -2       46.66       45.69      0.59 o
   6  -3  -2        0.71        0.68      0.12 o
  -6  -2  -2        0.17        0.22      0.09 o
  -4  -2  -2       29.83       34.18      0.44 o
  -3  -2  -2      157.31      155.43      1.24 o
  -2  -2  -2      263.85      259.89      2.11 o
  -1  -2  -2       95.93       92.47      0.67 o
   0  -2  -2      232.17      213.85      1.95 o
   1  -2  -2      155.38      149.23      1.38 o
   2  -2  -2       65.35       64.88      1.19 o
   3  -2  -2       68.63       73.31      1.12 o
   4  -2  -2       45.62       44.26      0.75 o
   5  -2  -2       22.02       21.03      0.38 o
   6  -2  -2        3.42        2.61      0.19 o
  -6  -1  -2       20.49       19.58      0.44 o
  -4  -1  -2       41.37       38.70      0.47 o
  -3  -1  -2      261.08      263.84      2.96 o
  -1  -1  -2      568.53      559.49     10.53 o
   0  -1  -2     1376.98     1421.95     13.02 o
   1  -1  -2      124.06      124.21      2.68 o
   2  -1  -2       49.63       51.03      0.97 o
   3  -1  -2      178.49      180.14      2.21 o
   4  -1  -2      211.97      205.04      1.71 o
   5  -1  -2        0.08        0.03      0.12 o
   6  -1  -2       10.34       11.49      0.37 o
  -6   0  -2        4.09        3.69      0.19 o
  -3   0  -2      138.15      147.72      3.05 o
  -2   0  -2      157.03      157.57      1.22 o
  -1   0  -2      834.25      773.23      4.33 o
   0   0  -2      811.92      782.56      5.17 o
   1   0  -2     1143.71     1164.28      8.27 o
   2   0  -2       95.06       95.97      1.60 o
   3   0  -2      403.60      413.04      4.48 o
   4   0  -2       91.25       91.03      1.08 o
   5   0  -2       50.67       52.84      1.09 o
  -6   1  -2        6.25        6.05      0.25 o
  -5   1  -2      104.73       98.89      1.35 o
  -3   1  -2      150.40      149.20      2.06 o
  -2   1  -2       18.69       17.57      0.34 o
  -1   1  -2       21.43       19.78      0.27 o
   0   1  -2     2623.00     2565.63     21.91 o
   1   1  -2     2243.55     2432.94     23.50 o
   2   1  -2      714.84      757.57     10.86 o
   3   1  -2      133.33      139.27      1.79 o
   4   1  -2        0.58        0.08      0.14 o
   5   1  -2       53.15       56.65      1.15 o
   6   1  -2       24.10       24.62      0.37 o
  -6   2  -2        9.38        9.22      0.28 o
  -5   2  -2       61.11       59.99      0.94 o
  -4   2  -2        8.88        9.10      0.28 o
  -3   2  -2       22.68       20.12      0.72 o
  -2   2  -2      131.48      136.29      1.42 o
  -1   2  -2      159.75      156.44      1.50 o
   0   2  -2      675.46      653.31      5.74 o
   1   2  -2       63.61       63.87      1.16 o
   2   2  -2     1364.14     1525.34     21.62 o
   3   2  -2       76.35       84.47      1.25 o
   4   2  -2       16.28       16.62      0.41 o
   5   2  -2        7.72        7.86      0.37 o
   6   2  -2       30.83       33.99      0.45 o
  -5   3  -2       54.27       55.35      0.90 o
  -4   3  -2       10.15       11.15      0.34 o
  -3   3  -2      106.82      108.21      1.22 o
  -2   3  -2      243.16      242.54      2.74 o
  -1   3  -2       16.61       17.16      0.36 o
   0   3  -2      158.86      155.91      1.74 o
   1   3  -2      119.31      124.10      2.08 o
   2   3  -2      328.53      335.82      5.07 o
   3   3  -2       64.91       63.10      1.03 o
   4   3  -2       52.25       52.66      0.59 o
   5   3  -2        7.69        6.96      0.34 o
   6   3  -2       12.21       12.05      0.40 o
  -5   4  -2       12.97       12.51      0.27 o
  -4   4  -2        0.95        0.76      0.20 o
  -3   4  -2        1.94        1.77      0.23 o
  -2   4  -2       17.82       16.99      0.64 o
  -1   4  -2       38.72       37.48      0.76 o
   0   4  -2      135.43      135.13      1.69 o
   1   4  -2      128.12      126.86      2.20 o
   2   4  -2       93.02       93.00      1.44 o
   3   4  -2        9.25        8.73      0.33 o
   4   4  -2       52.50       51.62      0.73 o
   5   4  -2        4.88        5.18      0.31 o
   6   4  -2        4.60        4.56      0.28 o
  -5   5  -2        2.57        2.86      0.13 o
  -4   5  -2        6.51        4.74      0.34 o
  -3   5  -2        1.32        1.89      0.12 o
  -2   5  -2       29.74       29.86      0.56 o
  -1   5  -2       12.77       13.15      0.82 o
   0   5  -2       56.33       56.85      0.94 o
   1   5  -2      182.31      178.77      2.12 o
   2   5  -2        4.89        4.50      0.37 o
   3   5  -2        8.62        8.56      0.44 o
   4   5  -2        3.40        4.58      0.24 o
   5   5  -2        9.68        9.15      0.31 o
   6   5  -2        2.96        2.48      0.19 o
  -4   6  -2        5.31        6.04      0.19 o
  -3   6  -2        9.64        8.92      0.20 o
  -2   6  -2       12.54       12.78      0.27 o
  -1   6  -2       46.63       45.81      0.49 o
   0   6  -2       47.73       49.47      1.21 o
   1   6  -2       29.39       28.90      0.90 o
   2   6  -2       47.22       46.58      0.88 o
   3   6  -2       56.21       53.27      1.37 o
   4   6  -2       17.03       17.73      0.39 o
   5   6  -2        3.47        4.07      0.19 o
  -4   7  -2        2.24        3.10      0.19 o
  -3   7  -2        4.81        5.46      0.19 o
  -2   7  -2        7.58        8.07      0.21 o
  -1   7  -2       92.60       90.74      0.67 o
   0   7  -2       32.85       32.24      0.46 o
   1   7  -2       10.57       11.54      0.30 o
   2   7  -2       23.88       23.69      0.45 o
   3   7  -2       12.64       13.46      0.43 o
   4   7  -2       12.52       12.41      0.31 o
   5   7  -2        5.30        3.60      0.19 o
  -3   8  -2        4.93        6.36      0.25 o
  -2   8  -2        8.87        7.95      0.19 o
  -1   8  -2        7.32        7.79      0.19 o
   0   8  -2        8.39        7.95      0.40 o
   1   8  -2        3.50        3.95      0.21 o
   2   8  -2       20.94       21.47      0.41 o
   3   8  -2        3.23        2.99      0.50 o
   4   8  -2       28.25       31.21      0.56 o
  -1   9  -2        2.84        3.82      0.28 o
   0   9  -2        6.05        5.99      0.31 o
   1   9  -2       10.97       10.02      0.31 o
   2   9  -2        5.09        4.63      0.47 o
   3   9  -2        5.10        5.15      0.31 o
  -3 -10  -1        6.00        5.60      0.19 o
  -2 -10  -1       47.82       54.35      1.09 o
  -1 -10  -1       18.70       19.83      0.59 o
   0 -10  -1        3.51        4.38      0.25 o
  -4  -9  -1       15.31       14.23      0.31 o
  -3  -9  -1        0.14        0.27      0.07 o
  -2  -9  -1      267.79      285.01      2.70 o
  -1  -9  -1       23.22       22.04      0.68 o
   0  -9  -1        0.86        1.67      0.16 o
   1  -9  -1        7.84        8.71      0.23 o
   2  -9  -1        8.77        9.97      0.43 o
  -5  -8  -1       57.76       55.82      0.66 o
  -4  -8  -1       88.46       90.25      0.79 o
  -3  -8  -1       64.77       65.57      0.79 o
  -2  -8  -1      161.52      161.70      1.23 o
  -1  -8  -1       42.89       40.23      0.91 o
   0  -8  -1        0.99        1.13      0.18 o
   1  -8  -1       16.67       16.86      0.47 o
   2  -8  -1        3.84        4.04      0.20 o
   3  -8  -1       40.91       38.17      0.72 o
  -6  -7  -1        0.71        0.96      0.12 o
  -5  -7  -1       49.38       49.70      0.51 o
  -4  -7  -1       87.11       84.98      0.77 o
  -3  -7  -1      557.10      543.55      3.38 o
  -2  -7  -1        2.85        2.91      0.21 o
  -1  -7  -1       14.50       14.79      0.68 o
   0  -7  -1       26.97       26.13      0.46 o
   1  -7  -1       84.61       82.46      1.71 o
   2  -7  -1       24.12       22.66      0.40 o
   3  -7  -1       81.05       74.14      0.72 o
   4  -7  -1       19.68       17.60      0.36 o
  -6  -6  -1       13.96       13.14      0.37 o
  -5  -6  -1        3.25        3.47      0.15 o
  -4  -6  -1      668.47      668.63      7.27 o
  -3  -6  -1      254.30      252.40      3.29 o
  -2  -6  -1        5.06        6.10      0.17 o
  -1  -6  -1       28.97       30.99      1.52 o
   0  -6  -1       63.96       67.59      1.81 o
   1  -6  -1       42.47       39.95      1.12 o
   2  -6  -1      174.79      171.61      1.21 o
   3  -6  -1      125.73      121.63      1.25 o
   4  -6  -1       51.34       46.22      0.57 o
  -6  -5  -1       21.58       20.64      0.47 o
  -5  -5  -1      141.41      138.63      1.82 o
  -4  -5  -1      174.70      170.15      1.80 o
  -3  -5  -1       30.37       29.25      0.37 o
  -2  -5  -1       25.61       24.54      0.33 o
  -1  -5  -1      172.47      186.14      2.23 o
   0  -5  -1       85.11       95.35      1.29 o
   1  -5  -1       12.18       14.71      0.68 o
   2  -5  -1      316.61      330.99      7.88 o
   3  -5  -1       54.00       48.24      0.59 o
   4  -5  -1        2.31        1.90      0.11 o
   5  -5  -1        5.15        4.53      0.34 o
  -6  -4  -1       24.23       25.15      0.53 o
  -5  -4  -1      336.85      334.87      3.24 o
  -4  -4  -1       45.09       43.26      0.62 o
  -3  -4  -1      244.65      233.81      1.91 o
  -2  -4  -1      118.92      103.85      0.83 o
  -1  -4  -1        4.38        4.45      0.28 o
   0  -4  -1      350.59      363.21      8.37 o
   1  -4  -1      351.97      374.81      4.05 o
   2  -4  -1      533.72      525.14      8.10 o
   3  -4  -1        5.09        4.58      0.21 o
   4  -4  -1       20.34       18.58      0.35 o
   5  -4  -1       18.01       17.40      0.35 o
  -6  -3  -1      177.83      171.39      2.17 o
  -5  -3  -1       74.98       76.97      1.12 o
  -4  -3  -1      118.82      115.28      1.05 o
  -3  -3  -1       55.81       64.44      0.71 o
  -2  -3  -1      366.45      367.66      2.56 o
  -1  -3  -1      431.37      436.98      2.86 o
   0  -3  -1       91.21       85.15      0.66 o
   1  -3  -1     1509.19     1562.14     47.56 o
   3  -3  -1       46.12       48.41      1.12 o
   4  -3  -1        9.76        9.17      0.20 o
   5  -3  -1       16.53       15.27      0.26 o
   6  -3  -1        0.88        1.33      0.16 o
  -6  -2  -1       81.01       81.11      1.19 o
  -5  -2  -1       34.20       33.48      0.62 o
  -4  -2  -1      121.27      123.79      1.35 o
  -3  -2  -1       22.34       25.95      0.34 o
  -2  -2  -1      311.97      305.58      2.35 o
  -1  -2  -1      815.26      718.53      7.40 o
   0  -2  -1     1394.35     1472.50     10.86 o
   1  -2  -1     1554.48     1442.06     37.79 o
   2  -2  -1       26.24       22.48      0.42 o
   3  -2  -1        6.12        4.97      0.25 o
   4  -2  -1        7.79        7.18      0.37 o
   5  -2  -1       36.14       34.91      0.50 o
   6  -2  -1        1.14        1.53      0.14 o
  -6  -1  -1      195.09      194.06      2.39 o
  -5  -1  -1      129.38      135.79      1.76 o
  -4  -1  -1        2.26        2.44      0.13 o
  -3  -1  -1       10.66       11.56      0.31 o
  -2  -1  -1      579.33      552.84      8.20 o
  -1  -1  -1     1280.07     1244.53     23.37 o
   0  -1  -1      525.71      499.67      3.31 o
   1  -1  -1      798.39      742.56      7.24 o
   3  -1  -1      120.10      121.08      1.57 o
   4  -1  -1       26.66       23.79      0.64 o
   5  -1  -1       38.04       37.48      0.69 o
   6  -1  -1       11.19       12.36      0.40 o
  -6   0  -1        7.46        7.73      0.28 o
  -3   0  -1       60.11       61.30      0.85 o
  -1   0  -1     2440.98     2575.25     48.87 o
   0   0  -1      346.84      330.02      3.44 o
   1   0  -1      533.89      511.18      7.50 o
   3   0  -1       13.77       11.78      0.37 o
   4   0  -1      131.26      124.92      1.76 o
   5   0  -1       59.98       59.58      1.12 o
  -6   1  -1       30.83       31.20      0.59 o
  -5   1  -1      126.69      129.45      1.72 o
  -4   1  -1       57.15       57.03      0.84 o
  -3   1  -1      159.65      175.61      3.78 o
  -2   1  -1       90.16       99.47      1.62 o
  -1   1  -1      937.98      882.79      7.58 o
   0   1  -1       87.40       85.46      0.81 o
   1   1  -1      509.20      508.02      4.98 o
   3   1  -1       69.80       75.59      1.09 o
   4   1  -1       64.82       64.15      1.12 o
   5   1  -1      111.80      118.76      1.85 o
   6   1  -1       12.05       13.05      0.43 o
  -6   2  -1        5.59        5.34      0.22 o
  -5   2  -1       18.22       18.40      0.44 o
  -4   2  -1      102.06      104.82      1.41 o
  -3   2  -1       24.17       29.14      0.87 o
  -2   2  -1      782.30      786.29     10.44 o
  -1   2  -1      149.11      135.90      1.30 o
   0   2  -1       76.29       79.65      1.07 o
   1   2  -1     1249.51     1332.58     21.37 o
   2   2  -1      460.02      461.20      6.66 o
   3   2  -1      473.33      507.03      5.35 o
   4   2  -1        3.59        3.63      0.28 o
   5   2  -1       26.99       26.21      0.55 o
   6   2  -1       46.94       49.56      0.90 o
  -6   3  -1       19.76       18.16      0.44 o
  -5   3  -1        8.85        8.26      0.31 o
  -4   3  -1       49.29       53.18      0.87 o
  -3   3  -1       80.22       80.04      0.95 o
  -2   3  -1       16.02       12.96      0.36 o
  -1   3  -1      132.76      123.21      1.19 o
   0   3  -1      104.91       96.51      0.95 o
   1   3  -1      174.40      165.16      1.83 o
   2   3  -1      412.07      428.16      3.62 o
   3   3  -1       51.08       57.28      0.94 o
   4   3  -1       98.73      100.84      1.00 o
   5   3  -1        3.57        3.38      0.25 o
   6   3  -1        4.28        4.78      0.31 o
  -5   4  -1        5.09        4.22      0.14 o
  -4   4  -1       51.51       43.61      1.26 o
  -3   4  -1       76.05       75.35      0.96 o
  -2   4  -1       32.42       39.30      0.50 o
  -1   4  -1      209.37      210.61      1.98 o
   0   4  -1      137.50      128.31      1.73 o
   1   4  -1      194.49      203.88      3.23 o
   2   4  -1       40.26       43.09      1.00 o
   3   4  -1      158.77      163.57      2.86 o
   4   4  -1        1.40        2.26      0.23 o
   5   4  -1        4.56        3.94      0.28 o
   6   4  -1       14.15       16.00      0.47 o
  -5   5  -1       18.85       16.92      0.30 o
  -4   5  -1       41.64       39.56      0.45 o
  -3   5  -1       18.09       17.30      0.26 o
  -2   5  -1        8.74        8.35      0.27 o
  -1   5  -1       49.36       47.74      0.85 o
   0   5  -1       12.16       10.93      0.40 o
   1   5  -1      362.49      373.20      5.71 o
   2   5  -1       35.49       34.09      0.90 o
   3   5  -1       41.89       41.14      0.78 o
   4   5  -1       18.26       17.66      0.40 o
   5   5  -1        6.18        5.65      0.31 o
   6   5  -1        1.57        2.23      0.22 o
  -4   6  -1       21.25       20.69      0.36 o
  -3   6  -1        4.22        4.33      0.15 o
  -2   6  -1       28.33       30.08      0.65 o
  -1   6  -1       33.92       35.66      1.12 o
   0   6  -1      133.86      123.39      2.23 o
   1   6  -1       37.57       39.31      0.72 o
   2   6  -1       62.69       61.79      1.40 o
   3   6  -1        9.73        9.57      0.30 o
   4   6  -1        9.07        9.18      0.35 o
   5   6  -1       10.78       12.70      0.47 o
  -4   7  -1        5.82        5.66      0.22 o
  -3   7  -1        9.67        8.33      0.23 o
  -2   7  -1        8.04        8.02      0.21 o
  -1   7  -1       24.23       24.48      0.29 o
   0   7  -1      160.39      154.75      1.32 o
   1   7  -1       42.18       39.67      0.45 o
   2   7  -1        3.34        3.52      0.26 o
   3   7  -1       32.91       30.63      0.54 o
   4   7  -1       52.77       51.49      1.04 o
   5   7  -1       31.02       33.14      0.72 o
  -3   8  -1       11.17       12.35      0.27 o
  -2   8  -1       26.63       24.90      0.35 o
  -1   8  -1       80.32       75.67      0.89 o
   0   8  -1        4.84        4.64      0.21 o
   1   8  -1       19.35       19.31      0.39 o
   2   8  -1        3.43        4.02      0.32 o
   3   8  -1        3.65        3.30      0.25 o
   4   8  -1       46.71       43.92      0.67 o
  -2   9  -1        9.05        8.39      0.40 o
  -1   9  -1       29.95       27.87      0.43 o
   0   9  -1        4.31        4.31      0.31 o
   1   9  -1       13.33       13.20      0.32 o
   2   9  -1       38.38       34.67      0.68 o
   3   9  -1        2.58        2.42      0.28 o
   4   9  -1        6.39        7.23      0.34 o
   2  10  -1        2.47        2.36      0.25 o
  -3 -10   0        0.62        0.43      0.12 o
  -2 -10   0        0.61        0.78      0.16 o
  -1 -10   0       13.23       13.45      0.43 o
   0 -10   0        1.72        1.83      0.13 o
  -4  -9   0        6.83        7.70      0.28 o
  -3  -9   0        6.13        6.17      0.54 o
  -2  -9   0        8.98        8.86      0.27 o
  -1  -9   0       52.35       55.00      1.15 o
   0  -9   0       11.05       10.66      0.33 o
   1  -9   0        2.63        2.71      0.17 o
   2  -9   0        6.05        6.36      0.34 o
  -5  -8   0        0.56        0.47      0.09 o
  -4  -8   0        1.50        1.46      0.12 o
  -3  -8   0       12.38       13.24      0.26 o
  -2  -8   0       77.58       80.84      0.78 o
  -1  -8   0       10.60       10.37      0.47 o
   0  -8   0       52.34       50.93      0.81 o
   1  -8   0       91.61       95.00      0.97 o
   2  -8   0       23.92       23.29      0.75 o
   3  -8   0        1.26        1.06      0.10 o
  -5  -7   0        0.92        1.06      0.10 o
  -4  -7   0       52.73       57.37      0.58 o
  -3  -7   0       58.79       61.43      0.57 o
  -2  -7   0       38.35       38.08      0.43 o
  -1  -7   0       65.71       59.90      0.74 o
   0  -7   0       98.85       95.47      1.16 o
   1  -7   0       49.58       49.89      0.57 o
   2  -7   0       69.92       66.47      0.64 o
   3  -7   0        1.61        1.61      0.11 o
   4  -7   0       43.32       42.64      0.60 o
  -6  -6   0        7.98        8.04      0.28 o
  -5  -6   0        1.04        0.54      0.08 o
  -4  -6   0       40.02       40.19      0.43 o
  -3  -6   0      205.54      202.25      1.73 o
  -2  -6   0       27.58       30.80      0.45 o
  -1  -6   0       28.47       30.62      0.66 o
   0  -6   0        3.66        3.37      0.26 o
   1  -6   0       85.72       85.53      1.88 o
   2  -6   0       69.73       70.37      0.71 o
   3  -6   0       82.35       81.46      0.67 o
   4  -6   0       54.56       51.65      0.61 o
   5  -6   0        8.69        9.54      0.28 o
  -6  -5   0        0.30        0.43      0.14 o
  -5  -5   0       24.30       23.04      0.39 o
  -4  -5   0      130.36      126.83      1.13 o
  -3  -5   0      216.48      205.39      2.43 o
  -2  -5   0      371.73      378.40      2.65 o
  -1  -5   0      110.92      117.24      1.53 o
   0  -5   0       80.99       84.54      1.18 o
   1  -5   0      287.54      284.41      3.22 o
   2  -5   0       62.01       62.99      0.94 o
   3  -5   0      201.29      198.50      1.35 o
   4  -5   0        4.56        4.80      0.23 o
   5  -5   0        6.72        7.36      0.26 o
  -6  -4   0        7.08        7.58      0.28 o
  -5  -4   0       30.43       22.64      0.53 o
  -4  -4   0      125.34      126.61      1.41 o
  -3  -4   0      175.85      174.83      1.24 o
  -2  -4   0      150.80      142.23      1.09 o
  -1  -4   0       53.46       57.53      0.53 o
   0  -4   0        0.40        0.36      0.09 o
   1  -4   0      303.29      309.88      3.39 o
   2  -4   0      207.91      201.67      2.19 o
   3  -4   0      142.59      146.74      1.20 o
   4  -4   0       11.06       10.61      0.24 o
   5  -4   0        5.59        4.45      0.17 o
  -6  -3   0        4.13        4.78      0.25 o
  -5  -3   0      104.15      101.91      1.21 o
  -4  -3   0       88.79       93.07      1.28 o
  -3  -3   0       40.75       39.50      0.54 o
  -2  -3   0      323.72      324.42      2.21 o
  -1  -3   0      109.04      117.83      0.87 o
   0  -3   0      163.21      174.18      1.45 o
   1  -3   0      347.29      329.96      5.02 o
   2  -3   0     1159.02     1061.16     15.59 o
   3  -3   0       17.38       21.91      0.53 o
   4  -3   0        0.88        0.80      0.10 o
   5  -3   0        3.00        2.78      0.15 o
   6  -3   0       11.54       13.78      0.33 o
  -5  -2   0       78.44       79.90      1.19 o
  -4  -2   0       62.02       60.02      1.03 o
  -3  -2   0       65.22       64.55      1.02 o
  -2  -2   0       95.25       87.82      0.69 o
  -1  -2   0     3449.44     3237.90     27.44 o
   0  -2   0     1183.34     1244.77     12.61 o
   1  -2   0     4600.80     4083.08     57.48 o
   2  -2   0     1108.99     1050.70     15.32 o
   4  -2   0       41.73       39.20      0.84 o
   5  -2   0       16.37       16.54      0.32 o
   6  -2   0        1.58        1.26      0.28 o
  -6  -1   0       77.52       76.94      1.12 o
  -5  -1   0      100.69      102.86      1.44 o
  -4  -1   0       19.11       20.41      0.31 o
  -3  -1   0      131.12      140.50      1.32 o
  -2  -1   0      426.12      412.84      2.79 o
  -1  -1   0      810.89      796.64      5.27 o
   0  -1   0      733.77      757.75      7.33 o
   1  -1   0     4049.26     3079.71     43.45 o
   2  -1   0       52.96       55.01      0.75 o
   3  -1   0      130.06      137.08      1.70 o
   4  -1   0       18.15       17.40      0.50 o
   5  -1   0       45.87       45.03      0.73 o
   6  -1   0       13.71       14.74      0.51 o
  -6   0   0       39.38       37.48      0.68 o
  -5   0   0        4.74        5.43      0.25 o
  -4   0   0        4.33        4.96      0.23 o
  -3   0   0       17.41       16.97      0.47 o
  -2   0   0      348.24      330.95      3.30 o
  -1   0   0     2046.56     2036.03     28.64 o
   1   0   0     2050.21     2127.34     30.26 o
   2   0   0      347.45      334.31      3.46 o
   3   0   0       17.21       16.54      0.40 o
   4   0   0        4.28        4.63      0.28 o
   5   0   0        4.73        5.40      0.20 o
  -6   1   0       13.99       15.84      0.40 o
  -5   1   0       46.16       46.06      0.81 o
  -4   1   0       17.91       17.25      0.40 o
  -3   1   0      130.12      137.05      2.17 o
  -2   1   0       52.79       54.60      0.82 o
  -1   1   0     4057.46     4110.75     64.80 o
   0   1   0      727.41      738.10      9.90 o
   1   1   0      807.57      848.96     10.89 o
   2   1   0      426.77      418.36      4.29 o
   3   1   0      131.57      140.17      1.73 o
   4   1   0       19.32       21.11      0.56 o
   5   1   0      100.28      101.86      1.59 o
   6   1   0       77.50       82.68      1.25 o
  -6   2   0        1.51        1.37      0.11 o
  -5   2   0       16.57       15.78      0.43 o
  -4   2   0       41.58       39.08      0.68 o
  -3   2   0      150.01      155.93      1.87 o
  -2   2   0     1109.11     1141.04     11.75 o
  -1   2   0     4608.71     4778.74    108.81 o
   0   2   0     1176.49     1216.83     15.99 o
   1   2   0     3453.56     3952.17     55.88 o
   2   2   0       96.15       84.82      0.83 o
   3   2   0       65.19       63.32      0.97 o
   4   2   0       61.70       63.01      1.06 o
   5   2   0       77.97       77.95      1.04 o
   6   2   0       21.52       25.92      0.62 o
  -6   3   0       11.68       11.95      0.23 o
  -5   3   0        2.93        2.61      0.15 o
  -4   3   0        0.87        0.87      0.10 o
  -3   3   0       17.55       23.41      0.64 o
  -2   3   0     1156.86     1132.66     16.24 o
  -1   3   0      346.38      332.04      4.62 o
   0   3   0      160.70      165.78      1.77 o
   1   3   0      107.32      112.00      1.28 o
   2   3   0      324.40      320.42      2.35 o
   3   3   0       39.95       37.60      0.55 o
   4   3   0       88.87       95.63      1.16 o
   5   3   0      103.46       96.79      1.23 o
   6   3   0        4.10        5.53      0.34 o
  -5   4   0        5.54        5.09      0.15 o
  -4   4   0       11.08        9.41      0.21 o
  -3   4   0      142.85      152.17      1.65 o
  -2   4   0      207.37      192.90      2.37 o
  -1   4   0      302.62      302.79      3.39 o
   0   4   0        0.42        0.55      0.37 o
   1   4   0       54.18       55.81      0.77 o
   2   4   0      150.63      141.15      2.40 o
   3   4   0      175.66      173.62      3.00 o
   4   4   0      125.01      126.20      1.55 o
   5   4   0       30.01       30.67      0.68 o
   6   4   0        6.95        7.58      0.37 o
  -5   5   0        6.82        8.08      0.21 o
  -4   5   0        4.54        4.24      0.20 o
  -3   5   0      201.11      190.06      1.34 o
  -2   5   0       61.65       60.69      1.81 o
  -1   5   0      285.54      279.90      3.25 o
   0   5   0       80.50       77.75      1.09 o
   1   5   0      109.95      115.06      2.01 o
   2   5   0      372.23      376.72      5.81 o
   3   5   0      216.72      200.64      4.58 o
   4   5   0      129.15      122.99      1.55 o
   5   5   0       23.97       21.70      0.59 o
   6   5   0        0.31        0.40      0.16 o
  -4   6   0       54.78       53.01      0.65 o
  -3   6   0       81.49       81.34      0.91 o
  -2   6   0       70.29       67.76      0.64 o
  -1   6   0       86.50       83.98      1.94 o
   0   6   0        3.66        3.17      0.23 o
   1   6   0       28.79       27.13      0.56 o
   2   6   0       27.31       29.83      0.87 o
   3   6   0      205.54      211.20      1.99 o
   4   6   0       39.91       40.66      0.95 o
   5   6   0        0.98        0.37      0.12 o
   6   6   0        7.97        6.71      0.34 o
  -4   7   0       43.40       41.58      0.58 o
  -3   7   0        1.62        1.66      0.14 o
  -2   7   0       70.43       64.65      0.56 o
  -1   7   0       49.16       48.23      0.44 o
   0   7   0       98.87       94.12      0.91 o
   1   7   0       65.62       58.34      0.88 o
   2   7   0       38.41       34.69      0.62 o
   3   7   0       58.63       60.86      1.03 o
   4   7   0       53.16       58.45      1.27 o
   5   7   0        0.92        1.49      0.19 o
  -3   8   0        1.17        1.05      0.09 o
  -2   8   0       23.68       22.12      0.41 o
  -1   8   0       92.18       88.73      1.01 o
   0   8   0       52.37       47.97      0.58 o
   1   8   0       10.54       10.59      0.24 o
   2   8   0       77.58       74.50      1.16 o
   3   8   0       12.43       13.64      0.35 o
   4   8   0        1.64        1.73      0.14 o
   5   8   0        0.52        0.84      0.12 o
  -2   9   0        5.96        5.86      0.19 o
  -1   9   0        2.63        2.72      0.16 o
   0   9   0       11.15       10.58      0.40 o
   1   9   0       52.43       49.98      0.76 o
   2   9   0        9.14        9.16      0.50 o
   3   9   0        6.12        5.88      0.23 o
   4   9   0        6.75        7.60      0.25 o
   0  10   0        1.71        1.68      0.19 o
   1  10   0       13.18       13.39      0.50 o
   2  10   0        0.65        0.68      0.19 o
   3  10   0        0.65        0.62      0.16 o
  -2 -10   1        2.49        2.42      0.22 o
  -1 -10   1        4.76        4.41      0.25 o
  -4  -9   1        6.45        7.05      0.25 o
  -3  -9   1        2.44        2.47      0.18 o
  -2  -9   1       38.32       38.72      0.90 o
  -1  -9   1       13.37       13.51      0.50 o
   0  -9   1        4.38        4.52      0.76 o
   1  -9   1       29.66       30.65      0.46 o
   2  -9   1        9.09        9.72      0.40 o
  -4  -8   1       46.49       42.74      0.81 o
  -3  -8   1        3.73        3.38      0.19 o
  -2  -8   1        3.48        4.22      0.22 o
  -1  -8   1       19.24       20.08      0.48 o
   0  -8   1        5.07        5.53      0.45 o
   1  -8   1       79.76       81.09      1.07 o
   2  -8   1       26.88       26.72      0.42 o
   3  -8   1       11.23       13.27      0.33 o
  -5  -7   1       30.60       29.71      0.62 o
  -4  -7   1       53.01       56.12      1.26 o
  -3  -7   1       32.79       31.20      0.42 o
  -2  -7   1        3.34        3.28      0.18 o
  -1  -7   1       42.33       43.03      0.63 o
   0  -7   1      160.53      157.42      1.55 o
   1  -7   1       24.50       26.00      0.38 o
   2  -7   1        8.09        8.08      0.19 o
   3  -7   1        9.70        8.64      0.23 o
   4  -7   1        5.88        5.99      0.18 o
  -6  -6   1       14.25       17.68      0.44 o
  -5  -6   1       10.79       11.98      0.27 o
  -4  -6   1        8.98        8.83      0.22 o
  -3  -6   1        9.70        9.01      0.19 o
  -2  -6   1       62.14       64.94      1.59 o
  -1  -6   1       38.06       43.93      1.21 o
   0  -6   1      133.86      130.25      1.75 o
   1  -6   1       34.34       36.03      1.09 o
   2  -6   1       28.11       30.44      0.34 o
   3  -6   1        4.24        4.07      0.14 o
   4  -6   1       21.23       21.81      0.37 o
  -6  -5   1        1.55        2.54      0.19 o
  -5  -5   1        6.12        6.16      0.21 o
  -4  -5   1       18.46       18.20      0.37 o
  -3  -5   1       42.17       41.08      0.62 o
  -2  -5   1       35.72       36.24      1.09 o
  -1  -5   1      361.79      367.71      4.31 o
   0  -5   1       12.08       11.20      0.35 o
   1  -5   1       49.86       50.87      0.85 o
   2  -5   1        9.06        9.51      0.32 o
   3  -5   1       18.16       18.42      0.28 o
   4  -5   1       41.38       40.34      0.63 o
   5  -5   1       18.61       16.19      0.36 o
  -6  -4   1       14.20       17.16      0.32 o
  -5  -4   1        4.71        4.56      0.19 o
  -4  -4   1        1.42        1.88      0.16 o
  -3  -4   1      158.39      162.93      1.61 o
  -2  -4   1       40.83       45.90      0.49 o
  -1  -4   1      195.15      208.17      4.71 o
   0  -4   1      136.41      133.84      1.64 o
   1  -4   1      210.00      213.05      2.42 o
   2  -4   1       33.01       40.36      0.93 o
   3  -4   1       76.23       74.14      0.75 o
   4  -4   1       51.59       46.08      0.69 o
   5  -4   1        5.08        4.03      0.23 o
  -6  -3   1        4.30        4.31      0.25 o
  -5  -3   1        3.61        4.70      0.19 o
  -4  -3   1       98.40      108.01      1.47 o
  -3  -3   1       51.78       57.08      0.73 o
  -2  -3   1      410.18      438.85      2.96 o
  -1  -3   1      173.58      175.21      1.26 o
   0  -3   1      104.61      102.80      1.25 o
   1  -3   1      134.67      129.82      1.51 o
   2  -3   1       16.29       13.06      0.67 o
   3  -3   1       80.23       83.72      3.12 o
   4  -3   1       48.86       54.76      1.09 o
   5  -3   1        8.73        8.74      0.22 o
   6  -3   1       19.72       20.73      0.41 o
  -6  -2   1       47.60       47.87      0.50 o
  -5  -2   1       27.23       27.71      0.59 o
  -4  -2   1        3.51        3.82      0.19 o
  -3  -2   1      471.50      499.33      4.30 o
  -2  -2   1      460.85      478.88      3.51 o
  -1  -2   1     1251.34     1291.28      9.14 o
   0  -2   1       76.01       83.18      0.69 o
   1  -2   1      148.05      136.23      1.30 o
   2  -2   1      783.40      736.82     10.88 o
   3  -2   1       24.23       29.61      0.53 o
   4  -2   1      101.25       93.14      1.50 o
   5  -2   1       18.56       18.45      0.41 o
   6  -2   1        5.65        6.67      0.53 o
  -6  -1   1       11.99       12.07      0.26 o
  -5  -1   1      111.32      124.73      1.72 o
  -4  -1   1       65.09       63.21      0.94 o
  -3  -1   1       68.86       72.73      0.81 o
  -2  -1   1       32.02       29.74      0.29 o
  -1  -1   1      512.04      506.63      4.23 o
   0  -1   1       87.63       87.06      0.92 o
   1  -1   1      942.46      835.17     11.79 o
   2  -1   1       89.96       96.35      0.93 o
   3  -1   1      159.54      173.31      2.05 o
   4  -1   1       56.13       56.46      1.00 o
   5  -1   1      126.96      120.69      1.41 o
   6  -1   1       31.09       31.48      1.03 o
  -6   0   1       78.93       83.47      0.89 o
  -5   0   1       60.41       60.51      1.00 o
  -4   0   1      129.91      127.98      1.66 o
  -3   0   1       14.09       11.67      0.25 o
  -2   0   1       14.47       12.05      0.48 o
  -1   0   1      535.58      494.34      3.30 o
   0   0   1      345.64      340.72      3.41 o
   1   0   1     2444.53     2588.53     26.84 o
   2   0   1      157.04      145.71      1.62 o
   3   0   1       59.46       63.08      0.94 o
   4   0   1       98.67       87.69      1.31 o
   5   0   1        4.81        5.33      0.19 o
   6   0   1        7.60        9.63      0.59 o
  -6   1   1       11.20       12.47      0.34 o
  -5   1   1       37.74       36.55      0.51 o
  -4   1   1       26.48       25.28      0.53 o
  -3   1   1      119.56      116.30      1.95 o
  -2   1   1      104.98      101.96      1.06 o
  -1   1   1      798.94      756.79      8.55 o
   0   1   1      526.72      508.46      4.95 o
   1   1   1     1280.95     1346.47     17.73 o
   2   1   1      577.74      553.94      5.57 o
   3   1   1       10.58       11.90      0.34 o
   4   1   1        2.52        2.11      0.22 o
   5   1   1      128.55      127.79      1.11 o
   6   1   1      195.62      197.04      1.91 o
  -6   2   1        1.14        1.41      0.11 o
  -5   2   1       35.70       35.93      0.68 o
  -4   2   1        7.99        7.05      0.28 o
  -3   2   1        5.98        4.74      0.16 o
  -2   2   1       26.44       21.48      0.33 o
  -1   2   1     1553.30     1519.88     52.28 o
   0   2   1     1397.80     1646.19     23.16 o
   1   2   1      814.03      789.08     11.14 o
   2   2   1      313.15      304.88      2.22 o
   3   2   1       22.16       24.81      0.42 o
   4   2   1      121.29      120.36      1.34 o
   5   2   1       34.80       35.32      0.65 o
   6   2   1       80.92       82.04      1.25 o
   7   2   1       10.91       11.18      0.34 o
  -6   3   1        0.88        1.03      0.09 o
  -5   3   1       16.31       15.06      0.26 o
  -4   3   1        9.91        9.43      0.24 o
  -3   3   1       45.93       48.07      0.66 o
  -2   3   1      325.89      322.82      2.86 o
  -1   3   1     1508.27     1539.46     18.39 o
   0   3   1       91.50       81.32      1.35 o
   1   3   1      431.99      420.82      8.38 o
   2   3   1      364.32      365.47      2.65 o
   3   3   1       56.00       62.38      0.64 o
   4   3   1      118.15      116.43      1.31 o
   5   3   1       75.77       77.57      1.58 o
   6   3   1      177.12      194.83      2.33 o
   7   3   1        1.71        2.05      0.19 o
  -5   4   1       18.24       18.09      0.34 o
  -4   4   1       20.47       19.50      0.30 o
  -3   4   1        5.20        5.26      0.22 o
  -2   4   1      536.12      532.82      4.62 o
  -1   4   1      350.84      359.68      3.96 o
   0   4   1      349.78      341.05      3.59 o
   1   4   1        4.41        4.07      0.16 o
   2   4   1      120.19      103.51      1.26 o
   3   4   1      245.80      234.01      3.30 o
   4   4   1       44.82       42.32      0.68 o
   5   4   1      337.48      313.57      3.19 o
   6   4   1       23.84       25.74      0.62 o
  -5   5   1        5.14        4.93      0.26 o
  -4   5   1        2.31        1.67      0.19 o
  -3   5   1       54.31       50.09      0.53 o
  -2   5   1      317.29      318.15      4.24 o
  -1   5   1       11.90       14.39      0.40 o
   0   5   1       85.76       88.62      1.80 o
   1   5   1      171.94      178.41      2.05 o
   2   5   1       25.44       23.98      0.72 o
   3   5   1       30.21       29.59      0.87 o
   4   5   1      174.66      167.26      2.11 o
   5   5   1      140.81      145.52      1.40 o
   6   5   1       21.55       21.83      0.45 o
  -4   6   1       51.27       48.58      0.60 o
  -3   6   1      126.47      123.19      1.26 o
  -2   6   1      173.62      166.11      1.25 o
  -1   6   1       42.40       39.05      0.77 o
   0   6   1       63.37       62.55      1.15 o
   1   6   1       29.42       29.90      0.58 o
   2   6   1        4.99        6.33      0.27 o
   3   6   1      255.61      249.12      2.25 o
   4   6   1      668.53      640.62      9.23 o
   5   6   1        3.13        3.60      0.25 o
   6   6   1       13.81       13.45      0.47 o
  -4   7   1       19.61       17.07      0.44 o
  -3   7   1       81.63       75.65      0.72 o
  -2   7   1       24.32       22.15      0.33 o
  -1   7   1       85.38       81.58      0.72 o
   0   7   1       26.48       24.44      0.54 o
   1   7   1       14.33       13.24      0.54 o
   2   7   1        2.91        2.39      0.31 o
   3   7   1      555.68      517.82      3.74 o
   4   7   1       86.93       88.82      1.59 o
   5   7   1       49.27       51.38      0.93 o
   6   7   1        0.71        0.90      0.16 o
  -3   8   1       40.96       35.70      0.42 o
  -2   8   1        3.74        4.29      0.16 o
  -1   8   1       16.32       16.73      0.37 o
   0   8   1        0.94        0.77      0.10 o
   1   8   1       43.19       39.28      0.58 o
   2   8   1      162.47      163.71      2.92 o
   3   8   1       64.02       62.07      0.82 o
   4   8   1       88.20       88.59      1.23 o
   5   8   1       57.59       57.14      0.94 o
  -2   9   1        8.72        9.73      0.24 o
  -1   9   1        7.68        7.76      0.24 o
   0   9   1        0.91        0.81      0.14 o
   1   9   1       23.10       19.82      0.56 o
   2   9   1      267.51      279.80      4.31 o
   3   9   1        0.15        0.26      0.09 o
   4   9   1       15.27       13.43      0.30 o
  -1  10   1        2.02        2.05      0.16 o
   0  10   1        3.45        3.26      0.22 o
   1  10   1       18.76       19.17      0.46 o
   2  10   1       47.62       49.89      1.12 o
   3  10   1        5.83        5.23      0.23 o
  -3  -9   2        5.09        5.28      0.21 o
  -2  -9   2        5.07        4.80      0.21 o
  -1  -9   2       10.79       10.99      0.27 o
   0  -9   2        6.00        6.69      0.20 o
   1  -9   2        2.97        2.82      0.28 o
  -4  -8   2       28.42       32.04      0.65 o
  -3  -8   2        3.23        3.29      0.16 o
  -2  -8   2       20.93       23.34      0.71 o
  -1  -8   2        3.60        4.06      0.31 o
   0  -8   2        8.42        8.21      0.31 o
   1  -8   2        7.44        8.13      0.23 o
   2  -8   2        8.69        8.28      0.23 o
   3  -8   2        4.91        6.46      0.20 o
  -5  -7   2        5.46        4.04      0.22 o
  -4  -7   2       12.21       12.52      0.40 o
  -3  -7   2       12.65       13.48      0.36 o
  -2  -7   2       23.76       22.21      0.40 o
  -1  -7   2       10.86       12.05      0.40 o
   0  -7   2       32.73       35.13      0.66 o
   1  -7   2       92.45       93.25      0.84 o
   2  -7   2        7.50        7.48      0.18 o
   3  -7   2        4.86        5.64      0.20 o
   4  -7   2        2.21        3.01      0.19 o
  -5  -6   2        3.49        4.22      0.25 o
  -4  -6   2       17.04       17.00      0.50 o
  -3  -6   2       56.29       55.01      0.70 o
  -2  -6   2       47.60       47.49      0.49 o
  -1  -6   2       30.02       33.60      1.06 o
   0  -6   2       48.20       50.53      1.31 o
   1  -6   2       46.96       47.61      0.56 o
   2  -6   2       12.83       13.42      0.21 o
   3  -6   2        9.62        9.34      0.21 o
   4  -6   2        5.34        6.32      0.22 o
  -6  -5   2        2.96        2.17      0.16 o
  -5  -5   2       10.00        9.30      0.24 o
  -4  -5   2        3.44        3.82      0.19 o
  -3  -5   2        8.61        8.48      0.21 o
  -2  -5   2        4.78        5.06      0.43 o
  -1  -5   2      182.29      183.85      2.26 o
   0  -5   2       56.84       62.21      0.98 o
   1  -5   2       12.80       14.25      0.65 o
   2  -5   2       29.85       29.60      0.40 o
   3  -5   2        1.31        1.71      0.10 o
   4  -5   2        6.66        5.32      0.20 o
   5  -5   2        2.71        3.42      0.37 o
  -6  -4   2        4.66        4.32      0.22 o
  -5  -4   2        4.84        5.31      0.36 o
  -4  -4   2       52.72       50.58      0.59 o
  -3  -4   2        9.17        8.48      0.22 o
  -2  -4   2       94.11       98.70      1.38 o
  -1  -4   2      127.42      134.64      1.69 o
   0  -4   2      136.48      142.02      3.08 o
   1  -4   2       38.62       39.87      0.81 o
   2  -4   2       17.83       18.41      0.33 o
   3  -4   2        1.91        1.87      0.10 o
   4  -4   2        0.94        0.59      0.20 o
   5  -4   2       13.21       12.22      0.36 o
  -6  -3   2       12.37       12.69      0.29 o
  -5  -3   2        7.77        7.16      0.21 o
  -4  -3   2       52.49       53.33      0.61 o
  -3  -3   2       64.21       61.51      0.61 o
  -2  -3   2      329.76      353.27      3.12 o
  -1  -3   2      117.96      122.29      2.47 o
   0  -3   2      158.98      156.61      2.17 o
   1  -3   2       16.63       17.78      0.27 o
   2  -3   2      243.72      247.12      2.73 o
   3  -3   2      106.52      108.37      1.08 o
   4  -3   2       10.00        9.41      0.37 o
   5  -3   2       54.51       57.41      1.50 o
   6  -3   2       18.38       19.42      0.39 o
  -6  -2   2       30.82       32.11      0.65 o
  -5  -2   2        7.78        8.54      0.25 o
  -4  -2   2       16.05       16.75      0.43 o
  -3  -2   2       76.62       85.65      0.86 o
  -2  -2   2     1363.12     1446.23     10.32 o
  -1  -2   2       64.19       64.88      0.55 o
   0  -2   2      675.44      691.66      9.91 o
   1  -2   2      159.68      153.63      1.48 o
   2  -2   2      131.55      132.13      1.32 o
   3  -2   2       22.57       20.03      0.44 o
   4  -2   2        8.80        9.16      0.34 o
   5  -2   2       61.11       59.61      1.56 o
   6  -2   2        9.24        9.07      0.53 o
  -6  -1   2       24.07       22.87      0.36 o
  -5  -1   2       53.11       57.80      0.73 o
  -4  -1   2        0.53        0.25      0.09 o
  -3  -1   2      133.83      144.34      1.27 o
  -2  -1   2      713.69      782.38      5.65 o
  -1  -1   2     2238.88     2373.72     16.70 o
   0  -1   2     2630.72     2663.89     25.68 o
   1  -1   2       21.82       18.91      0.37 o
   2  -1   2       18.85       15.98      0.30 o
   3  -1   2      150.25      149.69      2.31 o
   4  -1   2       38.96       37.09      0.63 o
   5  -1   2      104.11       97.04      2.13 o
   6  -1   2        6.32        6.68      0.53 o
  -6   0   2       37.24       41.00      0.78 o
  -5   0   2       50.26       50.46      0.76 o
  -4   0   2       91.53       97.10      1.38 o
  -3   0   2      404.13      407.54      3.11 o
  -2   0   2       94.32       97.59      0.85 o
  -1   0   2     1149.52     1165.73      8.26 o
   0   0   2      806.85      798.07      7.76 o
   2   0   2      157.16      157.80      1.29 o
   3   0   2      137.84      142.83      1.73 o
   4   0   2       12.57       13.94      0.37 o
   5   0   2      113.24      110.92      1.28 o
   6   0   2        4.14        3.38      0.40 o
  -6   1   2       10.38       12.02      0.37 o
  -5   1   2        0.09        0.09      0.07 o
  -4   1   2      211.54      201.56      2.49 o
  -3   1   2      178.48      181.48      1.53 o
  -2   1   2       49.55       45.56      0.65 o
  -1   1   2      125.20      122.07      1.33 o
   0   1   2     1380.19     1442.37     12.32 o
   1   1   2      569.50      550.12      4.57 o
   2   1   2      212.75      205.64      2.13 o
   3   1   2      259.42      266.70      2.38 o
   4   1   2       41.69       38.98      0.65 o
   5   1   2       15.07       14.18      0.79 o
   6   1   2       20.37       19.54      0.45 o
  -6   2   2        3.32        3.28      0.14 o
  -5   2   2       22.11       21.28      0.37 o
  -4   2   2       45.49       43.70      0.58 o
  -3   2   2       69.12       69.27      0.71 o
  -2   2   2       65.24       62.71      0.71 o
  -1   2   2      154.69      147.93      1.51 o
   0   2   2      233.37      214.95      2.19 o
   1   2   2       96.17       96.37      1.45 o
   2   2   2      260.17      268.16      3.00 o
   3   2   2      156.94      156.83      1.51 o
   4   2   2       30.15       34.01      0.56 o
   5   2   2       15.26       15.46      0.34 o
   6   2   2        0.20        0.17      0.14 o
   7   2   2       20.74       20.86      0.47 o
  -5   3   2       46.57       46.28      0.50 o
  -4   3   2       30.72       29.92      0.84 o
  -3   3   2       50.68       50.68      1.06 o
  -2   3   2      112.60      115.89      1.21 o
  -1   3   2       43.24       47.91      0.89 o
   0   3   2       21.71       21.52      0.41 o
   1   3   2       63.66       57.19      0.70 o
   2   3   2      502.92      506.78      3.61 o
   3   3   2       14.67       16.27      0.33 o
   4   3   2       20.29       23.63      0.46 o
   5   3   2       14.83       16.92      0.62 o
   6   3   2       33.38       34.13      0.72 o
   7   3   2        1.31        0.90      0.12 o
  -5   4   2       19.88       19.63      0.34 o
  -4   4   2       11.19       11.76      0.23 o
  -3   4   2       62.38       58.10      0.70 o
  -2   4   2       17.15       15.08      0.43 o
  -1   4   2        2.76        3.19      0.33 o
   0   4   2       57.95       62.64      0.87 o
   1   4   2      891.98      927.61     15.36 o
   2   4   2      109.64      103.77      1.26 o
   3   4   2       41.23       42.95      0.51 o
   4   4   2       60.01       61.15      0.85 o
   5   4   2       23.14       22.89      0.46 o
   6   4   2       44.42       43.46      0.63 o
   7   4   2        4.82        4.91      0.22 o
  -5   5   2        1.85        2.43      0.16 o
  -4   5   2       15.94       15.15      0.31 o
  -3   5   2       28.21       27.62      0.46 o
  -2   5   2       21.52       18.19      0.75 o
  -1   5   2       47.97       50.32      0.85 o
   0   5   2      199.51      215.15      2.50 o
   1   5   2      100.31      102.88      1.52 o
   2   5   2      259.09      261.93      2.86 o
   3   5   2       50.19       52.08      1.18 o
   4   5   2       40.84       40.67      0.68 o
   5   5   2      156.77      160.41      1.48 o
   6   5   2        9.07        8.76      0.37 o
  -4   6   2        2.87        3.05      0.14 o
  -3   6   2       36.31       31.15      0.41 o
  -2   6   2      113.65      107.63      0.96 o
  -1   6   2       92.89       88.71      1.31 o
   0   6   2      136.02      131.53      1.81 o
   1   6   2       27.30       24.72      0.42 o
   2   6   2       49.71       47.65      1.15 o
   3   6   2       68.78       72.25      1.62 o
   4   6   2      116.90      121.90      1.53 o
   5   6   2       75.49       78.53      1.22 o
   6   6   2       10.12       11.55      0.47 o
  -4   7   2        0.77        1.21      0.12 o
  -3   7   2       51.30       47.28      0.53 o
  -2   7   2       27.54       26.60      0.32 o
  -1   7   2      125.39      117.19      1.07 o
   0   7   2       17.77       16.68      0.42 o
   1   7   2       19.40       18.18      0.68 o
   2   7   2        8.32        7.58      0.26 o
   3   7   2       61.77       64.78      0.83 o
   4   7   2      188.09      190.44      2.80 o
   5   7   2        2.53        2.82      0.19 o
   6   7   2        3.05        4.04      0.28 o
  -3   8   2       31.29       30.59      0.46 o
  -2   8   2        0.34        0.73      0.12 o
  -1   8   2       24.57       23.68      0.70 o
   0   8   2       20.52       20.32      0.34 o
   1   8   2       16.93       14.18      0.28 o
   2   8   2       12.41       12.92      0.62 o
   3   8   2       93.03       95.49      1.08 o
   4   8   2       36.25       34.26      0.84 o
   5   8   2        2.16        3.76      0.19 o
  -2   9   2        9.43       10.64      0.25 o
  -1   9   2        3.79        3.49      0.19 o
   0   9   2        6.25        6.26      0.20 o
   1   9   2       13.96       14.66      0.28 o
   2   9   2       58.16       58.14      1.40 o
   3   9   2      112.62      116.78      1.26 o
   4   9   2        1.55        1.63      0.36 o
   5   9   2        5.87        5.25      0.28 o
  -1  10   2        6.26        7.58      0.20 o
   0  10   2        0.84        0.65      0.09 o
   1  10   2       46.92       47.26      0.79 o
   2  10   2       32.71       33.94      1.93 o
   3  10   2       43.01       44.57      0.70 o
  -2  -9   3        8.93        8.88      0.23 o
  -1  -9   3        0.18        0.03      0.10 o
   0  -9   3       38.08       41.63      0.92 o
   1  -9   3       14.95       15.76      0.53 o
  -3  -8   3        3.60        3.35      0.20 o
  -2  -8   3       60.77       60.30      1.15 o
  -1  -8   3       23.15       22.66      0.38 o
   0  -8   3       65.83       70.94      0.63 o
   1  -8   3       17.49       21.66      0.71 o
   2  -8   3        0.28        0.25      0.08 o
  -4  -7   3        7.49        7.68      0.31 o
  -3  -7   3       18.39       17.96      0.35 o
  -2  -7   3        7.50        7.61      0.27 o
  -1  -7   3       18.45       17.48      0.44 o
   0  -7   3       20.14       21.45      0.48 o
   1  -7   3       80.40       85.48      0.77 o
   2  -7   3       16.76       17.02      0.25 o
   3  -7   3        2.23        2.18      0.13 o
   4  -7   3        2.16        2.08      0.16 o
  -5  -6   3       12.13       13.76      0.40 o
  -4  -6   3       19.91       17.69      0.38 o
  -3  -6   3        6.46        6.50      0.25 o
  -2  -6   3       19.08       18.78      0.33 o
  -1  -6   3       28.59       27.02      0.56 o
   0  -6   3       39.93       37.55      0.75 o
   1  -6   3       83.59       83.57      0.88 o
   2  -6   3       83.69       88.65      0.73 o
   3  -6   3        2.17        1.83      0.14 o
   4  -6   3        6.19        7.48      0.21 o
  -5  -5   3       10.52        9.75      0.34 o
  -4  -5   3       44.04       39.23      0.84 o
  -3  -5   3       14.00       13.61      0.50 o
  -2  -5   3        7.45        8.57      0.53 o
  -1  -5   3       12.46       12.21      0.56 o
   0  -5   3       32.02       37.93      1.00 o
   1  -5   3        2.28        2.64      0.28 o
   2  -5   3        1.84        2.09      0.10 o
   3  -5   3       47.40       43.63      0.53 o
   4  -5   3       14.85       14.99      0.34 o
   5  -5   3        0.89        1.18      0.16 o
  -6  -4   3        0.01       -0.04      0.05 o
  -5  -4   3        3.98        2.82      0.25 o
  -4  -4   3        5.10        5.27      0.21 o
  -3  -4   3       35.69       36.32      1.15 o
  -2  -4   3       40.03       39.04      0.77 o
  -1  -4   3      103.01      103.68      1.41 o
   0  -4   3        6.31        9.25      0.40 o
   1  -4   3        4.05        2.73      0.25 o
   2  -4   3      131.94      136.50      1.46 o
   3  -4   3       89.68       91.05      1.07 o
   4  -4   3        2.67        3.10      0.25 o
   5  -4   3       32.44       33.59      1.32 o
  -6  -3   3        2.74        3.63      0.19 o
  -5  -3   3        8.61       10.09      0.40 o
  -4  -3   3       31.88       32.82      0.45 o
  -3  -3   3       52.89       53.00      1.15 o
  -2  -3   3       36.74       31.44      0.63 o
  -1  -3   3      124.64      121.08      2.14 o
   0  -3   3       88.58       92.49      1.66 o
   1  -3   3      195.34      187.88      1.75 o
   2  -3   3        2.04        4.10      0.14 o
   3  -3   3       89.23       88.85      1.34 o
   4  -3   3       69.23       64.86      0.92 o
   5  -3   3       12.72       11.09      0.62 o
   6  -3   3        0.50        0.34      0.22 o
  -6  -2   3        0.53        0.25      0.09 o
  -5  -2   3        5.60        6.69      0.22 o
  -4  -2   3        5.13        5.16      0.22 o
  -3  -2   3       62.03       65.95      0.83 o
  -2  -2   3      194.82      197.55      3.26 o
  -1  -2   3      567.62      612.40      6.18 o
   0  -2   3      256.16      262.86      3.97 o
   1  -2   3       99.34       90.70      1.29 o
   2  -2   3       12.61       12.56      0.24 o
   3  -2   3       66.15       60.93      0.84 o
   4  -2   3       99.68       95.77      1.60 o
   5  -2   3        8.20        9.47      0.62 o
   6  -2   3        2.90        3.07      0.19 o
  -6  -1   3       34.67       37.95      0.72 o
  -5  -1   3        1.54        1.46      0.11 o
  -4  -1   3        1.24        1.39      0.12 o
  -3  -1   3        3.64        3.49      0.14 o
  -2  -1   3      293.34      319.54      3.39 o
  -1  -1   3      611.42      625.23      6.24 o
   0  -1   3     1105.75     1134.09     16.09 o
   1  -1   3      100.08       91.08      1.23 o
   2  -1   3       66.99       66.16      0.70 o
   3  -1   3       16.11       15.17      0.44 o
   4  -1   3       99.73      107.97      2.41 o
   5  -1   3        6.99        5.34      0.53 o
   6  -1   3       15.14       15.38      0.71 o
  -6   0   3        2.52        2.55      0.19 o
  -5   0   3        8.11        9.27      0.25 o
  -4   0   3       61.20       60.35      0.81 o
  -3   0   3      175.44      175.29      1.36 o
  -2   0   3       42.00       40.50      0.42 o
  -1   0   3      225.89      248.16      1.90 o
   0   0   3     1135.14     1127.81     15.97 o
   1   0   3      427.50      398.97      4.62 o
   2   0   3       36.52       35.08      0.59 o
   3   0   3       27.70       28.38      0.59 o
   4   0   3      138.12      135.63      2.79 o
   5   0   3       29.07       25.12      0.46 o
   6   0   3       23.36       22.54      0.87 o
  -6   1   3        8.61        9.30      0.23 o
  -5   1   3       36.00       36.67      0.53 o
  -4   1   3       21.89       21.44      0.37 o
  -3   1   3      329.10      326.12      2.60 o
  -2   1   3      157.11      136.28      1.60 o
  -1   1   3      585.55      595.58      4.32 o
   0   1   3      744.32      724.30      7.30 o
   1   1   3       44.57       42.04      0.63 o
   2   1   3      161.34      168.41      2.00 o
   3   1   3      150.19      148.21      1.80 o
   4   1   3      125.86      117.69      1.63 o
   5   1   3       33.74       33.52      0.52 o
   6   1   3       19.45       20.14      0.51 o
  -5   2   3        2.37        2.04      0.33 o
  -4   2   3      112.50      113.25      1.17 o
  -3   2   3       32.68       34.83      0.55 o
  -2   2   3      242.97      232.26      3.72 o
  -1   2   3        6.05        5.17      0.42 o
   0   2   3      144.25      143.76      1.51 o
   1   2   3       64.41       60.62      0.62 o
   2   2   3      245.11      250.31      2.28 o
   3   2   3      138.90      140.08      1.37 o
   4   2   3      112.13      112.87      1.31 o
   5   2   3       19.55       18.12      0.33 o
   6   2   3       23.42       25.34      0.52 o
  -5   3   3        2.52        2.95      0.15 o
  -4   3   3       34.77       35.11      0.53 o
  -3   3   3        3.85        3.23      0.22 o
  -2   3   3      209.48      205.22      3.42 o
  -1   3   3      219.10      215.00      3.40 o
   0   3   3      372.85      369.17      5.44 o
   1   3   3       65.02       59.37      0.97 o
   2   3   3       98.83      109.02      2.12 o
   3   3   3      506.14      545.35      5.67 o
   4   3   3        2.94        2.78      0.16 o
   5   3   3        8.76        9.09      0.45 o
   6   3   3       20.09       21.97      0.40 o
   7   3   3        4.55        4.78      0.25 o
  -5   4   3       68.68       69.98      0.76 o
  -4   4   3        6.34        6.32      0.22 o
  -3   4   3       86.62       89.78      0.98 o
  -2   4   3        0.43        0.68      0.19 o
  -1   4   3       37.06       39.68      0.93 o
   0   4   3      139.22      149.17      2.43 o
   1   4   3      877.13      864.89      8.50 o
   2   4   3      346.74      385.06      4.70 o
   3   4   3       60.23       56.60      0.86 o
   4   4   3        1.08        1.46      0.25 o
   5   4   3       55.50       51.52      0.58 o
   6   4   3        1.78        1.34      0.28 o
   7   4   3        8.75        9.01      0.31 o
  -5   5   3        2.30        2.05      0.16 o
  -4   5   3        1.49        1.48      0.23 o
  -3   5   3        2.25        2.71      0.19 o
  -1   5   3      114.31       98.84      1.91 o
   0   5   3       91.51       87.16      1.63 o
   1   5   3      323.77      341.90      5.29 o
   2   5   3       68.93       75.08      1.05 o
   3   5   3        2.20        3.06      0.42 o
   4   5   3       24.83       28.48      0.51 o
   5   5   3        1.09        1.21      0.16 o
   6   5   3        6.79        7.21      0.27 o
  -4   6   3        3.59        4.72      0.20 o
  -3   6   3       37.50       34.19      0.43 o
  -2   6   3      217.31      203.11      1.39 o
  -1   6   3      155.80      148.03      2.64 o
   0   6   3      168.87      147.43      2.61 o
   1   6   3      150.94      155.86      4.47 o
   2   6   3       19.93       20.50      0.46 o
   3   6   3       79.57       79.18      1.72 o
   4   6   3       59.03       55.49      1.15 o
   5   6   3        6.02        7.30      0.40 o
   6   6   3        6.28        5.37      0.37 o
  -3   7   3        3.06        4.22      0.17 o
  -2   7   3       16.47       16.80      0.29 o
  -1   7   3       60.50       59.17      0.67 o
   0   7   3      236.41      232.66      2.51 o
   1   7   3        4.05        3.35      0.34 o
   2   7   3       22.32       22.07      1.40 o
   3   7   3        0.60        0.89      0.15 o
   4   7   3       67.59       68.78      1.25 o
   5   7   3        7.32        8.82      0.40 o
   6   7   3        4.27        5.03      0.34 o
  -3   8   3        9.59        9.62      0.24 o
  -2   8   3        4.82        4.60      0.22 o
  -1   8   3        4.01        4.22      0.23 o
   0   8   3       86.16       88.14      0.99 o
   1   8   3       23.77       23.20      0.37 o
   2   8   3       77.31       70.61      1.07 o
   3   8   3       23.49       22.24      0.52 o
   4   8   3       15.97       16.81      0.53 o
   5   8   3        4.45        4.57      0.23 o
   6   8   3        9.12       11.12      0.37 o
  -2   9   3        7.52        7.65      0.47 o
  -1   9   3       34.97       33.95      0.49 o
   0   9   3       20.98       19.40      0.33 o
   1   9   3       45.81       41.00      0.58 o
   2   9   3       33.55       32.59      0.68 o
   3   9   3       18.17       18.01      0.39 o
   4   9   3        5.10        5.25      0.28 o
   5   9   3       19.16       21.20      0.56 o
  -1  10   3       15.41       15.91      0.34 o
   0  10   3        4.04        5.31      0.22 o
   1  10   3        2.61        2.82      0.31 o
   2  10   3       19.21       17.86      0.45 o
   3  10   3        9.57        9.66      0.26 o
   4  10   3        2.46        2.17      0.16 o
  -3  -8   4        5.06        4.40      0.18 o
  -2  -8   4       40.97       42.63      0.73 o
  -1  -8   4       42.76       44.38      0.52 o
   0  -8   4        1.21        1.55      0.25 o
   1  -8   4        1.65        2.30      0.28 o
   2  -8   4        1.87        1.71      0.11 o
  -4  -7   4        0.74        0.93      0.16 o
  -3  -7   4        3.93        4.26      0.48 o
  -2  -7   4       80.11       76.71      1.36 o
  -1  -7   4       12.98       13.15      0.40 o
   0  -7   4       39.47       39.53      0.44 o
   1  -7   4       12.21       12.79      0.27 o
   2  -7   4        1.54        1.42      0.10 o
   3  -7   4        5.61        6.01      0.17 o
  -4  -6   4        6.38        6.07      0.22 o
  -3  -6   4       91.99       79.82      0.97 o
  -2  -6   4       51.47       49.04      0.63 o
  -1  -6   4        4.66        4.20      0.20 o
   0  -6   4        0.14        0.50      0.10 o
   1  -6   4       14.90       16.17      0.28 o
   2  -6   4       27.59       30.02      0.35 o
   3  -6   4        7.02        6.91      0.37 o
   4  -6   4       40.94       45.57      0.84 o
  -4  -5   4       23.63       20.28      0.41 o
  -3  -5   4      122.33      103.92      1.22 o
  -2  -5   4       55.32       53.13      0.55 o
  -1  -5   4       43.98       42.92      0.65 o
   0  -5   4        1.43        1.96      0.22 o
   1  -5   4       40.17       39.60      0.47 o
   2  -5   4       30.13       31.30      0.36 o
   3  -5   4       57.40       55.80      1.70 o
   4  -5   4       54.90       54.68      0.75 o
   5  -5   4       17.11       20.67      0.47 o
  -5  -4   4       40.72       38.02      0.75 o
  -4  -4   4        2.66        2.72      0.20 o
  -3  -4   4       64.67       62.10      0.84 o
  -2  -4   4        1.90        1.77      0.22 o
  -1  -4   4       45.26       46.60      1.15 o
   1  -4   4       77.57       78.52      1.41 o
   2  -4   4      123.82      119.15      1.09 o
   3  -4   4       80.44       82.93      0.95 o
   4  -4   4        4.42        3.97      0.25 o
   5  -4   4        0.54        0.25      0.12 o
  -5  -3   4        5.65        5.00      0.28 o
  -4  -3   4       69.94       62.49      1.12 o
  -3  -3   4       52.82       53.60      1.39 o
  -2  -3   4       72.38       67.45      1.50 o
  -1  -3   4       46.20       43.13      1.03 o
   0  -3   4       59.70       66.42      1.31 o
   1  -3   4       54.90       60.90      0.74 o
   2  -3   4       62.54       61.81      0.94 o
   3  -3   4       87.29       80.54      1.38 o
   4  -3   4       98.05       95.90      1.47 o
   5  -3   4       11.60       10.19      0.59 o
  -5  -2   4        8.12        6.56      0.22 o
  -4  -2   4       27.15       26.09      0.65 o
  -2  -2   4      228.77      232.08      3.86 o
  -1  -2   4      360.48      361.26      5.53 o
   0  -2   4       80.72       85.88      1.53 o
   1  -2   4      125.11      131.74      1.29 o
   2  -2   4      141.77      147.41      1.40 o
   3  -2   4        3.62        4.38      0.50 o
   4  -2   4       41.35       39.71      0.54 o
   5  -2   4       24.46       21.94      0.52 o
   6  -2   4        8.82       10.22      0.53 o
  -5  -1   4       89.37       93.96      1.04 o
  -4  -1   4        2.88        2.85      0.16 o
  -3  -1   4       15.99       18.02      0.44 o
  -2  -1   4       37.66       37.47      0.97 o
  -1  -1   4        4.89        5.22      0.31 o
   0  -1   4      110.11      103.27      1.73 o
   1  -1   4      598.53      610.34      7.04 o
   2  -1   4      226.62      232.09      2.96 o
   3  -1   4       38.41       40.61      0.78 o
   4  -1   4      114.92      121.99      2.66 o
   5  -1   4       85.97       86.23      1.13 o
   6  -1   4        3.62        3.27      0.36 o
  -5   0   4        8.28        7.42      0.34 o
  -4   0   4        7.67        6.47      0.42 o
  -3   0   4      121.44      115.87      1.29 o
  -2   0   4       92.10       98.00      1.88 o
  -1   0   4      503.43      496.46      7.32 o
   0   0   4      255.05      279.03      4.17 o
   1   0   4        1.32        1.27      0.12 o
   2   0   4      142.27      144.26      1.33 o
   3   0   4       63.10       65.31      1.06 o
   4   0   4      131.66      128.63      2.70 o
   5   0   4      198.00      194.00      1.32 o
   6   0   4       56.78       53.09      1.40 o
  -5   1   4       22.26       24.43      0.62 o
  -4   1   4       47.41       45.07      0.62 o
  -3   1   4        3.21        2.48      0.19 o
  -2   1   4        8.62        9.79      0.31 o
  -1   1   4      234.35      238.24      2.62 o
   0   1   4       34.66       38.63      0.75 o
   1   1   4       53.08       59.15      0.88 o
   2   1   4      417.87      467.63      5.15 o
   3   1   4       19.31       27.11      0.59 o
   4   1   4       18.27       17.53      0.81 o
   5   1   4       49.55       48.19      0.51 o
   6   1   4       21.64       19.79      0.39 o
   7   1   4        9.47       10.96      0.62 o
  -5   2   4       31.26       31.45      0.64 o
  -4   2   4       54.30       55.47      1.06 o
  -2   2   4       62.22       62.52      1.34 o
  -1   2   4       20.41       27.03      0.68 o
   0   2   4      190.66      191.15      1.64 o
   1   2   4      226.14      218.56      1.58 o
   2   2   4       51.83       58.90      0.69 o
   3   2   4      290.56      305.30      4.69 o
   4   2   4       12.76       14.69      0.75 o
   5   2   4       36.13       34.94      0.47 o
   6   2   4       34.54       37.42      0.47 o
   7   2   4        5.44        5.09      0.53 o
  -5   3   4       20.24       22.19      0.35 o
  -4   3   4       63.12       65.63      1.09 o
  -3   3   4       52.27       47.97      0.71 o
  -2   3   4       46.02       44.43      1.09 o
  -1   3   4       12.57       11.81      0.43 o
   0   3   4       90.19       91.80      1.18 o
   1   3   4        8.08        6.30      0.21 o
   2   3   4      271.09      275.76      2.91 o
   3   3   4       25.25       29.24      0.78 o
   4   3   4        0.25        1.09      0.28 o
   5   3   4       38.15       36.60      0.38 o
   6   3   4       12.46       11.45      0.28 o
   7   3   4       14.38       15.38      0.81 o
  -5   4   4        6.60        5.93      0.25 o
  -4   4   4        9.75        9.27      0.22 o
  -3   4   4       48.50       46.91      0.63 o
  -2   4   4       18.56       16.10      0.62 o
  -1   4   4        4.45        4.81      0.31 o
   0   4   4       49.77       49.13      1.00 o
   1   4   4      316.03      313.38      3.29 o
   2   4   4      238.59      245.31      2.67 o
   3   4   4       11.15       15.75      0.59 o
   4   4   4       91.73       84.49      1.75 o
   5   4   4        1.51        1.89      0.13 o
   6   4   4        1.68        2.69      0.18 o
   7   4   4        0.36        0.78      0.16 o
  -4   5   4        9.89       11.26      0.21 o
  -3   5   4        5.84        5.70      0.18 o
  -2   5   4        7.14        8.95      0.51 o
  -1   5   4        5.05        6.24      0.26 o
   0   5   4        5.12        5.15      0.31 o
   1   5   4       12.12       10.83      0.33 o
   2   5   4      474.03      487.63      5.39 o
   3   5   4      140.69      140.26      4.66 o
   4   5   4       48.59       51.11      0.76 o
   5   5   4        9.81       10.76      0.26 o
   6   5   4        9.52        9.20      0.28 o
  -4   6   4       10.43       11.13      0.28 o
  -3   6   4       11.47       12.15      0.27 o
  -2   6   4        3.01        2.77      0.16 o
  -1   6   4       30.54       31.43      0.47 o
   0   6   4        1.06        1.33      0.16 o
   1   6   4       98.79       96.16      1.28 o
   2   6   4        1.49        1.26      0.12 o
   3   6   4        7.37        6.69      0.28 o
   4   6   4       30.23       27.90      0.52 o
   5   6   4       10.82       12.48      0.35 o
   6   6   4        9.49        9.94      0.43 o
  -3   7   4        0.08        0.14      0.11 o
  -2   7   4       24.46       24.93      0.72 o
  -1   7   4       86.13       80.09      1.14 o
   0   7   4      101.55      103.44      1.00 o
   1   7   4      189.73      181.80      3.12 o
   2   7   4       17.67       17.11      0.32 o
   3   7   4      225.29      204.46      2.31 o
   4   7   4       78.00       75.49      1.28 o
   5   7   4       22.89       23.40      0.46 o
   6   7   4        9.77       12.67      0.47 o
  -3   8   4        0.34        0.37      0.07 o
  -2   8   4       15.61       16.42      0.34 o
  -1   8   4        2.89        3.65      0.24 o
   0   8   4       43.29       44.92      0.55 o
   1   8   4       11.80       13.53      0.79 o
   2   8   4        3.69        3.88      0.20 o
   3   8   4        6.21        6.30      0.47 o
   4   8   4       34.46       36.37      0.78 o
   5   8   4        1.69        1.34      0.33 o
   6   8   4       27.81       38.50      0.75 o
  -2   9   4        3.82        5.06      0.17 o
  -1   9   4       49.67       49.15      0.61 o
   0   9   4        5.68        5.40      0.18 o
   1   9   4       87.62       77.14      1.69 o
   2   9   4       36.99       32.40      0.67 o
   3   9   4        6.98        6.31      0.28 o
   4   9   4        5.01        5.37      0.28 o
   5   9   4        1.90        1.92      0.14 o
  -1  10   4       42.34       45.84      0.62 o
   1  10   4        9.62       10.05      0.76 o
   2  10   4        1.94        1.82      0.19 o
   3  10   4        2.77        2.68      0.28 o
   4  10   4        1.38        1.46      0.12 o
  -2  -8   5        1.53        2.02      0.19 o
  -1  -8   5       54.88       51.80      1.06 o
   0  -8   5       93.50       99.40      1.75 o
   1  -8   5       41.16       41.35      0.68 o
  -3  -7   5        3.89        4.04      0.18 o
  -2  -7   5        5.48        5.38      0.21 o
  -1  -7   5       60.94       64.02      0.68 o
   0  -7   5       99.52      104.06      1.24 o
   1  -7   5      146.26      157.78      1.25 o
   2  -7   5       19.64       20.78      0.31 o
   3  -7   5        5.17        5.68      0.25 o
  -4  -6   5        3.12        3.23      0.20 o
  -3  -6   5        0.67        0.99      0.16 o
  -2  -6   5       68.06       62.01      0.94 o
  -1  -6   5       24.04       26.08      0.41 o
   0  -6   5       23.41       26.84      0.29 o
   1  -6   5       39.17       45.20      0.53 o
   2  -6   5       10.75       11.51      0.22 o
   3  -6   5        4.01        4.56      0.20 o
   4  -6   5       10.26        9.88      0.31 o
  -4  -5   5       12.23       13.41      0.26 o
  -3  -5   5       61.32       55.24      1.06 o
  -2  -5   5      114.52      109.03      1.08 o
  -1  -5   5       34.22       34.51      0.49 o
   0  -5   5        4.69        4.07      0.38 o
   1  -5   5       41.75       42.45      0.56 o
   2  -5   5      148.90      147.14      1.02 o
   3  -5   5       25.94       26.00      0.43 o
   4  -5   5       91.13       98.16      1.56 o
  -5  -4   5        1.75        2.03      0.11 o
  -4  -4   5       52.08       56.88      0.79 o
  -3  -4   5       14.41       12.54      0.28 o
  -2  -4   5       25.50       23.18      0.40 o
  -1  -4   5       78.62       76.27      1.56 o
   0  -4   5       69.27       71.88      1.70 o
   1  -4   5       41.40       42.30      0.54 o
   2  -4   5       20.56       20.89      0.33 o
   3  -4   5       50.18       48.35      0.80 o
   4  -4   5       10.32       10.81      0.31 o
  -5  -3   5        9.60       10.90      0.31 o
  -4  -3   5       21.22       18.28      0.41 o
  -3  -3   5        3.89        3.63      0.20 o
  -2  -3   5       84.54       82.52      1.44 o
  -1  -3   5       50.86       54.17      1.25 o
   0  -3   5        7.80        6.68      0.37 o
   1  -3   5       81.89       86.00      0.85 o
   2  -3   5       28.81       27.74      0.37 o
   3  -3   5      438.57      420.78      5.49 o
   4  -3   5       20.26       22.22      0.47 o
  -5  -2   5        5.93        5.59      0.25 o
  -4  -2   5       42.66       40.64      0.64 o
  -3  -2   5        9.26        9.36      0.33 o
  -2  -2   5       19.02       17.50      0.68 o
  -1  -2   5       64.41       59.53      1.31 o
   0  -2   5      324.98      332.60      3.31 o
   1  -2   5       23.01       26.03      0.43 o
   2  -2   5      258.79      257.55      1.91 o
   3  -2   5       91.38       89.49      1.19 o
   4  -2   5       91.20       90.49      1.09 o
   5  -2   5       23.03       21.17      0.38 o
   6  -2   5        6.38        6.96      0.26 o
  -5  -1   5       11.65       10.72      0.37 o
  -4  -1   5       24.32       24.78      0.64 o
  -3  -1   5       11.25       11.82      0.31 o
  -2  -1   5       56.66       55.01      1.31 o
  -1  -1   5      526.86      542.76      8.12 o
   0  -1   5       65.31       61.55      1.19 o
   1  -1   5      214.15      237.01      4.82 o
   2  -1   5      293.82      310.88      3.89 o
   3  -1   5       13.78       14.14      0.39 o
   4  -1   5        3.80        3.65      0.39 o
   5  -1   5        1.36        0.69      0.42 o
   6  -1   5        0.06       -0.09      0.10 o
  -5   0   5        1.37        0.96      0.16 o
  -4   0   5       30.36       31.72      0.55 o
  -3   0   5        7.89        7.32      0.26 o
  -2   0   5      165.32      177.24      3.09 o
  -1   0   5      200.54      198.09      3.23 o
   0   0   5      184.57      205.61      3.20 o
   1   0   5      936.70     1028.08     11.66 o
   2   0   5      217.27      246.46      2.14 o
   3   0   5       98.12       98.91      1.22 o
   4   0   5        0.87        1.21      0.34 o
   5   0   5        8.16        8.03      0.38 o
   6   0   5        1.21        1.37      0.23 o
  -5   1   5       26.68       27.42      0.40 o
  -4   1   5       47.71       47.75      0.72 o
  -3   1   5       69.03       60.89      0.81 o
  -2   1   5       34.56       32.00      0.93 o
  -1   1   5       69.53       76.25      1.50 o
   0   1   5      626.75      668.53      9.63 o
   1   1   5      164.34      183.29      2.31 o
   2   1   5       10.33       11.80      0.25 o
   3   1   5       30.55       36.91      0.75 o
   4   1   5       30.54       28.62      0.67 o
   5   1   5       41.68       41.34      0.44 o
   6   1   5       21.74       23.62      0.64 o
  -5   2   5       12.11       13.14      0.26 o
  -4   2   5        9.42        9.67      0.29 o
  -3   2   5       39.65       38.26      0.61 o
  -2   2   5       91.26       86.81      1.26 o
  -1   2   5      160.97      170.78      2.01 o
   0   2   5      237.34      258.95      3.95 o
   1   2   5       76.23       74.24      0.94 o
   2   2   5      254.17      259.60      4.59 o
   3   2   5      186.54      186.75      2.37 o
   4   2   5        3.20        4.47      0.31 o
   5   2   5       28.12       28.39      0.32 o
   6   2   5        6.57        7.00      0.24 o
   7   2   5       35.09       35.28      1.03 o
  -5   3   5        0.73        1.09      0.12 o
  -4   3   5       27.24       27.09      0.42 o
  -3   3   5       32.82       33.36      0.43 o
  -1   3   5        6.44        6.02      0.34 o
   0   3   5      346.80      358.46      3.80 o
   1   3   5      184.64      181.21      2.72 o
   2   3   5      104.89      109.45      1.17 o
   3   3   5       20.69       22.88      0.68 o
   4   3   5       29.31       28.90      0.69 o
   5   3   5       13.13       14.76      0.23 o
   6   3   5       90.26       94.46      1.25 o
  -4   4   5       10.88       11.24      0.32 o
  -3   4   5       51.17       50.95      0.56 o
  -2   4   5       41.46       41.24      0.56 o
  -1   4   5       91.72       88.94      1.75 o
   0   4   5       65.02       68.70      0.91 o
   1   4   5       24.64       25.20      0.65 o
   2   4   5      104.85       99.01      1.27 o
   3   4   5       12.23       15.56      0.59 o
   4   4   5       55.95       53.07      0.78 o
   5   4   5        2.27        2.19      0.21 o
   6   4   5       12.66       11.65      0.30 o
   7   4   5       10.14        9.57      0.34 o
  -4   5   5        7.72        6.39      0.18 o
  -3   5   5      102.49       98.79      0.96 o
  -2   5   5      150.98      150.17      1.39 o
  -1   5   5      146.00      135.64      1.55 o
   0   5   5      124.00      120.32      2.32 o
   1   5   5      135.59      140.11      1.59 o
   2   5   5       40.66       42.89      0.55 o
   3   5   5       36.41       42.74      1.12 o
   4   5   5        8.19        8.27      0.27 o
   5   5   5       47.10       42.11      0.69 o
   6   5   5        4.12        3.53      0.25 o
   7   5   5        0.13        0.19      0.12 o
  -4   6   5        6.13        6.27      0.31 o
  -3   6   5       26.64       26.65      0.51 o
  -2   6   5      118.60      118.95      1.49 o
  -1   6   5       27.48       26.38      0.43 o
   0   6   5       63.08       57.77      1.34 o
   1   6   5       51.94       48.75      0.80 o
   2   6   5       10.72       12.04      0.35 o
   3   6   5      119.62      116.16      2.10 o
   4   6   5       44.62       42.55      0.48 o
   5   6   5       43.12       47.23      0.69 o
   6   6   5       35.08       34.70      0.54 o
  -3   7   5        0.68        0.43      0.16 o
  -2   7   5       28.53       25.50      0.72 o
  -1   7   5      153.68      154.56      1.83 o
   0   7   5      149.55      141.89      1.21 o
   1   7   5       65.10       63.05      1.00 o
   2   7   5       12.16       12.83      0.28 o
   3   7   5       17.14       15.45      0.38 o
   4   7   5       30.87       27.24      0.73 o
   5   7   5        6.54        6.59      0.27 o
   6   7   5        0.93        0.58      0.11 o
  -3   8   5        8.64        8.63      0.25 o
  -2   8   5        9.07        8.76      0.25 o
  -1   8   5       11.49       11.23      0.26 o
   0   8   5       79.49       72.61      1.05 o
   1   8   5       37.43       36.54      1.06 o
   2   8   5       23.86       25.07      0.41 o
   3   8   5        0.21        0.47      0.16 o
   4   8   5        7.10        6.83      0.31 o
   5   8   5        3.37        3.67      0.29 o
   6   8   5       14.23       15.82      0.44 o
  -2   9   5        4.04        4.72      0.19 o
  -1   9   5       17.24       17.47      0.32 o
   0   9   5       27.25       29.65      0.48 o
   1   9   5        4.20        4.78      0.40 o
   2   9   5       16.00       13.23      0.42 o
   3   9   5       10.89       11.12      0.36 o
   4   9   5        6.63        5.56      0.25 o
   5   9   5        5.79        5.71      0.28 o
   0  10   5       26.89       28.56      0.65 o
   1  10   5       42.68       41.59      0.95 o
   2  10   5       10.17       10.54      0.33 o
   3  10   5        0.86        0.71      0.16 o
   0  -8   6       23.85       25.73      0.72 o
  -2  -7   6       10.19       11.34      0.24 o
  -1  -7   6        2.64        3.04      0.28 o
   0  -7   6        4.11        4.90      0.34 o
   1  -7   6       44.80       48.61      0.52 o
   2  -7   6       58.68       61.48      0.74 o
  -3  -6   6       22.21       21.32      0.50 o
  -2  -6   6        7.06        6.62      0.20 o
  -1  -6   6        2.47        2.58      0.14 o
   0  -6   6       29.28       29.35      0.86 o
   1  -6   6       57.36       58.74      0.53 o
   2  -6   6       30.80       34.35      0.44 o
   3  -6   6       10.70       13.05      0.40 o
  -4  -5   6        6.75        6.96      0.22 o
  -3  -5   6        5.41        4.53      0.42 o
  -2  -5   6        6.67        5.44      0.38 o
  -1  -5   6       16.83       15.45      0.31 o
   0  -5   6      100.09      103.81      0.87 o
   1  -5   6        1.76        1.85      0.11 o
   2  -5   6       52.13       54.12      0.52 o
   3  -5   6       14.88       16.89      0.32 o
   4  -5   6        3.76        2.89      0.22 o
  -4  -4   6        8.50        8.38      0.56 o
  -3  -4   6        8.22       10.10      0.32 o
  -2  -4   6        7.13        7.38      0.23 o
  -1  -4   6       17.61       17.13      0.40 o
   0  -4   6      126.32      127.78      0.90 o
   1  -4   6       20.08       19.65      0.41 o
   2  -4   6       22.98       21.81      0.33 o
   3  -4   6       61.43       58.75      0.71 o
   4  -4   6       26.15       29.08      0.68 o
  -4  -3   6        8.95        9.32      0.19 o
  -3  -3   6       16.36       16.50      0.41 o
  -2  -3   6       25.34       24.41      0.42 o
  -1  -3   6       86.28       87.52      1.04 o
   0  -3   6        4.55        4.44      0.23 o
   1  -3   6       42.48       42.11      0.53 o
   2  -3   6        9.42       10.47      0.39 o
   3  -3   6       16.01       15.45      0.40 o
   4  -3   6       11.56       13.29      0.68 o
   5  -3   6       10.04       11.27      0.56 o
  -5  -2   6        3.33        3.48      0.25 o
  -4  -2   6       18.95       19.16      0.32 o
  -3  -2   6       26.39       25.40      0.40 o
  -2  -2   6       20.59       20.71      0.38 o
  -1  -2   6      105.60      102.85      2.00 o
   0  -2   6      145.21      147.45      2.26 o
   1  -2   6      136.42      139.45      1.51 o
   2  -2   6        9.25       11.70      0.28 o
   3  -2   6      101.69      100.59      0.96 o
   4  -2   6       58.04       59.90      0.74 o
   5  -2   6       10.44       10.54      0.33 o
  -5  -1   6        5.05        5.47      0.19 o
  -4  -1   6        0.55        0.21      0.08 o
  -3  -1   6        3.19        3.80      0.17 o
  -2  -1   6      202.04      191.75      2.68 o
  -1  -1   6      155.54      158.91      2.77 o
   0  -1   6       60.92       63.35      1.19 o
   1  -1   6        2.02        2.90      0.14 o
   2  -1   6      223.47      235.22      4.70 o
   3  -1   6      140.72      134.69      1.62 o
   4  -1   6      157.38      159.51      1.35 o
   5  -1   6      121.30      119.42      1.02 o
   6  -1   6        2.46        2.20      0.20 o
  -5   0   6       22.66       24.30      0.40 o
  -4   0   6       10.12        9.56      0.29 o
  -3   0   6       12.34       11.69      0.29 o
  -2   0   6       13.14       11.00      0.43 o
  -1   0   6      144.82      147.57      2.58 o
   0   0   6       73.76       74.45      1.31 o
   1   0   6       59.38       52.70      0.65 o
   2   0   6      321.41      339.86      2.92 o
   3   0   6       16.14       16.77      0.44 o
   4   0   6      169.81      164.55      1.75 o
   5   0   6       64.44       61.27      0.62 o
   6   0   6        7.45        7.55      0.21 o
  -5   1   6        5.12        5.94      0.19 o
  -4   1   6       26.76       25.68      0.35 o
  -3   1   6       49.41       45.23      0.56 o
  -2   1   6       40.68       37.74      0.84 o
  -1   1   6       98.64      106.27      1.97 o
   0   1   6        2.31        1.58      0.19 o
   1   1   6      464.10      504.41      4.28 o
   2   1   6      157.01      172.65      2.17 o
   3   1   6       47.27       45.46      0.74 o
   4   1   6       18.71       16.99      0.33 o
   5   1   6       49.51       51.92      0.59 o
   6   1   6       46.04       47.75      0.90 o
  -4   2   6        1.88        2.51      0.40 o
  -3   2   6       17.30       18.14      0.30 o
  -2   2   6        2.38        2.20      0.25 o
  -1   2   6       18.27       18.56      0.62 o
   0   2   6       46.95       55.30      1.06 o
   1   2   6      286.03      286.36      3.61 o
   2   2   6      171.07      181.89      2.30 o
   3   2   6      141.36      144.49      1.96 o
   4   2   6       26.89       24.50      0.39 o
   5   2   6       28.21       28.32      0.36 o
   6   2   6       34.16       35.55      0.79 o
  -4   3   6       15.38       14.63      0.34 o
  -3   3   6       32.53       33.17      0.47 o
  -2   3   6        7.80        6.51      0.37 o
  -1   3   6      111.36      115.68      2.16 o
   0   3   6       38.93       42.26      0.90 o
   1   3   6      127.64      128.16      1.79 o
   2   3   6       38.41       44.62      0.64 o
   3   3   6       24.76       24.13      0.90 o
   4   3   6       30.19       25.68      0.41 o
   5   3   6        2.44        2.68      0.13 o
   6   3   6       18.55       16.88      0.48 o
  -4   4   6        1.62        1.69      0.15 o
  -3   4   6       14.93       15.20      0.35 o
  -2   4   6       21.26       22.54      0.51 o
  -1   4   6      102.91      102.79      1.60 o
   0   4   6      124.13      126.38      2.01 o
   1   4   6       87.76       88.72      1.50 o
   2   4   6       18.84       20.32      0.37 o
   3   4   6       11.04       10.87      0.50 o
   4   4   6      125.76      118.25      0.96 o
   5   4   6        1.74        2.79      0.14 o
   6   4   6      115.60      114.98      1.41 o
  -4   5   6        6.32        6.44      0.22 o
  -3   5   6       16.39       16.33      0.39 o
  -2   5   6       65.28       70.49      0.81 o
  -1   5   6       26.32       26.67      0.42 o
   0   5   6       19.85       21.70      0.75 o
   1   5   6       93.86       97.00      1.25 o
   2   5   6        0.74        1.68      0.12 o
   3   5   6       60.61       60.38      1.40 o
   4   5   6       26.50       25.66      0.47 o
   5   5   6       77.35       73.41      0.92 o
   6   5   6       24.43       20.35      0.41 o
  -3   6   6        2.82        2.41      0.16 o
  -2   6   6      120.75      117.79      1.35 o
  -1   6   6        4.23        4.34      0.20 o
   0   6   6       56.78       52.26      0.80 o
   1   6   6       20.52       20.46      0.49 o
   2   6   6      115.96      115.22      1.30 o
   3   6   6       31.95       34.24      0.54 o
   4   6   6       75.34       71.10      0.83 o
   5   6   6      144.41      140.57      1.42 o
   6   6   6        8.11       10.26      0.34 o
  -3   7   6       22.68       21.92      0.36 o
  -2   7   6        9.54       10.28      0.43 o
  -1   7   6        2.12        2.24      0.22 o
   0   7   6       16.62       15.72      0.36 o
   1   7   6       16.42       18.18      0.53 o
   2   7   6       26.31       26.37      0.34 o
   3   7   6       99.10       97.43      1.13 o
   4   7   6       70.57       68.21      1.81 o
   5   7   6       31.92       30.90      1.00 o
   6   7   6        5.60        6.04      0.21 o
  -2   8   6       17.26       17.85      0.32 o
  -1   8   6       15.48       16.23      0.47 o
   0   8   6       38.31       37.22      0.56 o
   1   8   6       43.22       38.95      0.58 o
   2   8   6       29.23       25.93      0.33 o
   3   8   6       12.63       11.12      0.37 o
   4   8   6        1.31        1.09      0.12 o
   5   8   6        3.70        3.22      0.20 o
  -1   9   6        3.61        4.39      0.16 o
   0   9   6        4.90        4.07      0.40 o
   1   9   6       11.67       10.73      0.24 o
   2   9   6        1.27        1.11      0.16 o
   3   9   6        8.86        7.76      0.32 o
   5   9   6        8.02        7.39      0.31 o
   0  10   6        9.60       11.68      0.37 o
   1  10   6        5.41        4.81      0.34 o
   2  10   6        2.09        2.10      0.18 o
   3  10   6       12.82       13.23      0.40 o
  -1  -7   7        1.13        1.00      0.13 o
   0  -7   7       10.46       10.24      0.75 o
   1  -7   7       28.04       29.14      0.53 o
  -2  -6   7        8.44        8.04      0.21 o
  -1  -6   7       11.88       12.11      0.50 o
   0  -6   7       13.88       13.61      0.56 o
   1  -6   7       93.69       98.94      0.88 o
   2  -6   7       19.46       21.46      0.31 o
   3  -6   7        1.43        1.71      0.16 o
  -3  -5   7       14.08       15.40      0.32 o
  -2  -5   7        9.46        9.02      0.23 o
  -1  -5   7        6.02        6.47      0.19 o
   0  -5   7       65.85       68.51      0.78 o
   1  -5   7      187.02      194.84      1.22 o
   2  -5   7        5.92        6.52      0.32 o
   3  -5   7       14.30       14.11      0.26 o
   4  -5   7        2.93        3.45      0.19 o
  -4  -4   7        0.56        0.22      0.12 o
  -3  -4   7        6.33        6.37      0.23 o
  -2  -4   7       31.45       31.62      0.46 o
  -1  -4   7       19.21       20.75      0.36 o
   0  -4   7      175.07      181.45      1.63 o
   1  -4   7      101.67      107.35      0.83 o
   2  -4   7        9.07        9.57      0.20 o
   3  -4   7        8.52        8.80      0.38 o
   4  -4   7        1.47        1.66      0.15 o
  -4  -3   7        5.12        5.07      0.33 o
  -3  -3   7        3.06        2.98      0.20 o
  -2  -3   7        4.25        4.51      0.35 o
  -1  -3   7      218.60      228.40      1.90 o
   0  -3   7      265.56      255.36      1.77 o
   1  -3   7        1.78        2.33      0.12 o
   2  -3   7        0.37        0.48      0.11 o
   3  -3   7       23.90       24.95      0.52 o
   4  -3   7        6.67        7.27      0.53 o
  -4  -2   7        2.16        2.59      0.18 o
  -3  -2   7        3.25        3.07      0.20 o
  -2  -2   7        8.78        9.28      0.25 o
  -1  -2   7      501.45      484.72      3.65 o
   0  -2   7       52.42       53.36      0.71 o
   1  -2   7       19.50       21.18      0.31 o
   2  -2   7        7.93        8.44      0.20 o
   3  -2   7       16.41       16.86      0.36 o
   4  -2   7        4.61        4.88      0.24 o
   5  -2   7       39.51       42.29      0.62 o
  -4  -1   7        4.60        5.22      0.22 o
  -3  -1   7        1.26        1.41      0.15 o
  -2  -1   7      510.51      522.69      8.45 o
  -1  -1   7      214.81      202.13      2.72 o
   0  -1   7       13.64       14.79      0.53 o
   1  -1   7        3.28        4.63      0.20 o
   2  -1   7       38.93       39.87      0.55 o
   3  -1   7       25.91       27.31      0.39 o
   4  -1   7       32.45       32.15      0.44 o
   5  -1   7      113.28      114.69      1.10 o
  -4   0   7       12.98       12.60      0.34 o
  -3   0   7       69.10       69.24      0.95 o
  -2   0   7      240.60      236.06      2.32 o
  -1   0   7       18.14       16.10      0.47 o
   0   0   7       42.81       48.40      1.03 o
   1   0   7       12.49       13.73      0.31 o
   2   0   7       14.16       14.67      0.35 o
   3   0   7       46.86       47.37      0.66 o
   4   0   7       85.95       88.20      0.90 o
   5   0   7       30.81       30.38      0.52 o
   6   0   7        1.25        1.24      0.42 o
  -4   1   7       10.71       10.26      0.56 o
  -3   1   7      241.61      249.21      2.48 o
  -2   1   7       44.72       46.61      0.70 o
  -1   1   7       35.60       36.32      0.96 o
   0   1   7       66.25       75.72      1.37 o
   1   1   7       97.56       97.33      0.87 o
   2   1   7       80.38       88.25      0.99 o
   3   1   7       26.19       26.64      0.84 o
   4   1   7       51.10       51.95      0.53 o
   5   1   7       41.35       38.55      0.71 o
   6   1   7        0.02        0.37      0.40 o
  -4   2   7       27.54       27.99      0.50 o
  -3   2   7       73.80       79.01      1.02 o
  -2   2   7       30.17       28.81      0.53 o
  -1   2   7       55.58       51.97      0.79 o
   0   2   7       15.34       16.47      0.53 o
   1   2   7        7.77        8.23      0.22 o
   2   2   7        7.68        8.04      0.34 o
   3   2   7       28.89       27.39      0.57 o
   4   2   7       40.36       37.85      0.42 o
   5   2   7       45.30       43.42      0.54 o
   6   2   7       36.15       36.57      0.80 o
  -4   3   7       42.53       42.45      0.84 o
  -3   3   7       35.52       38.33      0.72 o
  -2   3   7        1.34        1.39      0.31 o
  -1   3   7       13.04       13.79      0.43 o
   0   3   7        1.54        1.68      0.22 o
   1   3   7       17.23       17.04      0.57 o
   2   3   7       41.71       37.41      0.75 o
   3   3   7       25.18       24.26      0.95 o
   4   3   7        8.53        7.80      0.28 o
   5   3   7       15.09       15.22      0.27 o
   6   3   7        3.49        5.03      0.65 o
  -4   4   7       19.00       18.98      0.68 o
  -3   4   7       55.16       53.23      1.03 o
  -2   4   7       25.17       26.59      0.54 o
  -1   4   7       24.43       22.04      0.56 o
   0   4   7      216.58      226.36      3.22 o
   1   4   7       18.48       20.39      0.59 o
   2   4   7       89.15       84.61      1.22 o
   4   4   7       29.02       29.65      0.30 o
   5   4   7        1.12        1.73      0.15 o
   6   4   7        7.22        6.18      0.37 o
  -3   5   7       10.39       10.75      0.36 o
  -2   5   7        0.87        0.98      0.12 o
  -1   5   7       30.07       29.33      0.45 o
   0   5   7       16.46       14.68      0.34 o
   1   5   7       39.04       39.86      0.70 o
   2   5   7       85.26       82.57      0.96 o
   3   5   7       99.98       96.01      0.85 o
   4   5   7       19.31       20.02      0.35 o
   5   5   7       59.41       58.56      0.68 o
   6   5   7       29.52       25.46      0.62 o
  -3   6   7       12.40       12.64      0.43 o
  -2   6   7       78.02       79.77      1.32 o
  -1   6   7      125.59      122.28      1.17 o
   0   6   7       39.34       37.17      1.06 o
   1   6   7       14.45       13.68      0.58 o
   2   6   7       75.00       76.25      0.95 o
   3   6   7       44.93       46.40      2.38 o
   4   6   7        9.73        9.32      0.36 o
   5   6   7       27.09       25.63      0.47 o
   6   6   7       13.81       14.37      0.43 o
  -3   7   7       14.64       14.42      0.31 o
  -2   7   7       11.60       11.18      0.43 o
  -1   7   7       25.21       23.97      0.52 o
   0   7   7       82.39       84.95      0.97 o
   1   7   7       12.34       11.28      0.26 o
   2   7   7       11.58       10.81      0.31 o
   3   7   7       61.32       60.59      1.29 o
   4   7   7       69.10       68.21      0.97 o
   5   7   7       26.53       22.89      0.64 o
   6   7   7       18.50       17.08      0.40 o
  -2   8   7        6.69        6.16      0.25 o
  -1   8   7        2.58        3.15      0.18 o
   0   8   7       26.26       24.78      0.84 o
   1   8   7       40.27       38.25      0.47 o
   2   8   7        5.02        5.33      0.29 o
   3   8   7        2.49        3.38      0.45 o
   4   8   7       19.70       17.13      0.44 o
   5   8   7        4.27        4.19      0.28 o
   0   9   7        1.78        2.00      0.17 o
   1   9   7        6.93        7.69      0.19 o
   2   9   7       15.32       16.44      0.39 o
   3   9   7        8.90        8.71      0.30 o
   4   9   7       25.11       22.44      0.54 o
   1  10   7        5.61        4.74      0.25 o
   2  10   7        3.63        3.35      0.20 o
   3  10   7        4.75        3.91      0.28 o
  -1  -6   8        7.00        6.83      0.34 o
   0  -6   8        1.15        1.37      0.16 o
   1  -6   8        3.98        3.70      0.25 o
   2  -6   8       33.20       36.71      1.37 o
  -1  -5   8        4.52        5.74      0.37 o
   0  -5   8       15.29       15.30      0.35 o
   1  -5   8       10.36       11.31      0.21 o
   2  -5   8       14.87       14.29      0.28 o
   3  -5   8        9.05        9.78      0.28 o
  -3  -4   8        6.73        5.72      0.19 o
  -2  -4   8       22.31       22.57      0.47 o
  -1  -4   8        0.89        1.02      0.40 o
   0  -4   8        7.39        7.84      0.30 o
   1  -4   8      122.69      125.49      0.90 o
   2  -4   8        6.83        7.43      0.22 o
   3  -4   8       11.92       14.35      0.25 o
   4  -4   8       11.66       14.17      0.40 o
  -3  -3   8        5.58        6.04      0.39 o
  -2  -3   8       55.71       58.22      0.76 o
  -1  -3   8       37.98       42.81      0.53 o
   0  -3   8      199.96      205.36      1.79 o
   1  -3   8       56.81       54.55      0.47 o
   2  -3   8       34.58       34.41      0.47 o
   3  -3   8        4.54        4.93      0.18 o
  -4  -2   8        2.03        1.77      0.19 o
  -3  -2   8       28.43       29.08      0.50 o
  -2  -2   8      134.81      129.51      2.46 o
  -1  -2   8       20.71       20.73      0.35 o
   0  -2   8      244.26      234.47      2.01 o
   1  -2   8       36.09       36.98      0.45 o
   2  -2   8        2.34        1.78      0.16 o
   3  -2   8       43.82       46.86      0.64 o
   4  -2   8       53.86       55.97      1.65 o
   5  -2   8       17.50       21.29      0.50 o
  -4  -1   8        0.54        0.41      0.09 o
  -3  -1   8        2.55        3.42      0.39 o
  -2  -1   8       22.28       22.28      0.44 o
  -1  -1   8      757.68      765.71      5.58 o
   0  -1   8       64.53       68.55      0.70 o
   1  -1   8       17.48       17.76      0.27 o
   2  -1   8        2.98        3.25      0.19 o
   3  -1   8        3.10        3.09      0.22 o
   4  -1   8        4.17        3.77      0.25 o
   5  -1   8       49.26       49.40      0.68 o
  -4   0   8       17.20       17.73      0.35 o
  -3   0   8       13.77       14.42      0.36 o
  -2   0   8       89.10       90.62      1.09 o
  -1   0   8       53.76       51.32      0.69 o
   0   0   8       44.98       43.42      0.63 o
   1   0   8       19.96       18.43      0.27 o
   2   0   8       32.43       32.22      0.55 o
   3   0   8       22.60       23.38      0.42 o
   4   0   8      151.35      151.04      1.22 o
   5   0   8       69.97       73.66      0.78 o
  -4   1   8        2.34        2.27      0.14 o
  -3   1   8       39.77       42.15      0.66 o
  -2   1   8      193.14      199.61      2.02 o
  -1   1   8       28.55       27.02      0.47 o
   0   1   8       45.87       55.75      1.12 o
   1   1   8        7.78        8.29      0.20 o
   2   1   8        8.78        7.97      0.22 o
   3   1   8        7.54        7.98      0.25 o
   4   1   8      153.89      145.52      1.16 o
   5   1   8       72.83       71.09      0.66 o
   6   1   8       13.23       13.33      0.48 o
  -4   2   8       14.32       14.05      0.40 o
  -3   2   8      107.58      108.06      1.24 o
  -2   2   8       47.03       47.88      0.71 o
  -1   2   8       11.32       11.10      0.30 o
   0   2   8       21.07       20.54      0.37 o
   1   2   8       93.54       93.29      1.24 o
   3   2   8       48.24       49.15      0.48 o
   4   2   8      289.43      282.38      2.01 o
   5   2   8        9.88        9.62      0.32 o
   6   2   8        8.59        7.24      0.53 o
  -3   3   8       51.44       52.04      1.00 o
  -2   3   8       36.33       38.67      0.62 o
  -1   3   8       10.43       10.53      0.28 o
   0   3   8       28.86       29.63      0.42 o
   1   3   8       23.67       22.26      0.62 o
   2   3   8       84.69       17.91      0.53 o
   3   3   8      302.61      290.56      1.78 o
   4   3   8      113.17      107.23      0.71 o
   5   3   8        4.97        4.88      0.19 o
  -3   4   8       28.54       31.48      0.68 o
  -2   4   8       50.12       51.95      0.79 o
  -1   4   8        3.04        2.92      0.25 o
   0   4   8       34.69       34.91      0.87 o
   1   4   8       27.06       27.59      0.61 o
   2   4   8      169.73      165.98      2.45 o
   3   4   8      492.41      473.17      3.33 o
   4   4   8       22.75       21.59      0.27 o
   5   4   8       11.64       11.31      0.29 o
   6   4   8        3.84        3.10      0.34 o
  -3   5   8       35.06       38.50      0.55 o
  -2   5   8       37.89       40.02      0.54 o
  -1   5   8       16.22       17.29      0.33 o
   0   5   8       28.94       28.02      0.90 o
   1   5   8       15.16       15.57      0.41 o
   2   5   8      290.48      288.77      3.11 o
   3   5   8      129.50      127.03      1.49 o
   4   5   8        9.23        7.99      0.33 o
   5   5   8       30.00       27.02      0.43 o
   6   5   8        4.81        3.88      0.21 o
  -2   6   8       34.63       34.67      0.78 o
  -1   6   8       27.69       28.96      1.31 o
   0   6   8       31.27       26.81      0.90 o
   1   6   8      131.08      123.45      1.09 o
   2   6   8      121.55      120.77      1.44 o
   3   6   8       48.28       45.76      0.74 o
   4   6   8        7.32        9.27      0.30 o
   5   6   8       13.27       12.97      0.32 o
   6   6   8       10.04        9.79      0.25 o
  -2   7   8        5.66        6.22      0.17 o
  -1   7   8        0.73        1.01      0.14 o
   0   7   8       27.46       29.76      0.93 o
   1   7   8      207.27      201.70      1.74 o
   2   7   8        9.10        9.86      0.24 o
   3   7   8       31.69       31.32      0.59 o
   4   7   8        6.11        5.86      0.29 o
   5   7   8        2.47        3.91      0.28 o
   0   8   8       53.00       50.13      0.76 o
   1   8   8       14.29       15.83      0.27 o
   2   8   8        3.71        4.23      0.23 o
   3   8   8        7.29        7.13      0.27 o
   4   8   8        6.14        6.65      0.29 o
   5   8   8       17.28       15.79      0.44 o
  -1   9   8        3.28        3.63      0.19 o
   0   9   8       29.82       32.58      0.59 o
   1   9   8        8.71        8.70      0.32 o
   2   9   8       10.50       10.14      0.29 o
   3   9   8        6.11        7.25      0.61 o
   4   9   8        3.39        3.06      0.18 o
   2  10   8        3.29        3.50      0.18 o
   0  -5   9        8.44        8.94      0.25 o
   1  -5   9        0.86        1.26      0.12 o
   2  -5   9        5.51        6.05      0.21 o
  -2  -4   9       10.26       11.24      0.43 o
  -1  -4   9        0.68        0.62      0.16 o
   0  -4   9        5.55        5.72      0.23 o
   1  -4   9        3.19        2.99      0.14 o
   2  -4   9        9.40        8.82      0.22 o
   3  -4   9        9.86       11.00      0.28 o
  -2  -3   9        2.67        3.06      0.29 o
  -1  -3   9       19.35       22.19      0.75 o
   0  -3   9        9.41       10.22      0.24 o
   1  -3   9       27.16       26.82      0.31 o
   2  -3   9        1.46        1.44      0.17 o
   3  -3   9       47.50       49.84      1.20 o
  -3  -2   9        2.93        3.11      0.14 o
  -2  -2   9       14.53       14.25      0.30 o
  -1  -2   9        4.73        4.35      0.37 o
   0  -2   9        0.87        1.08      0.11 o
   1  -2   9        5.57        5.00      0.23 o
   2  -2   9       60.27       58.15      0.65 o
   3  -2   9       53.13       54.21      1.04 o
   4  -2   9       11.65       13.14      0.59 o
  -3  -1   9        2.89        3.08      0.16 o
  -2  -1   9        3.80        4.25      0.37 o
  -1  -1   9       15.11       16.83      0.40 o
   0  -1   9       34.30       34.63      0.42 o
   1  -1   9        6.46        6.30      0.27 o
   2  -1   9       22.41       19.18      0.99 o
   3  -1   9       56.72       56.11      1.10 o
   4  -1   9       19.33       20.21      0.51 o
   5  -1   9        0.50        0.58      0.13 o
  -3   0   9       13.38       14.22      0.31 o
  -2   0   9       35.41       36.16      0.79 o
  -1   0   9       46.46       45.85      0.49 o
   0   0   9       69.45       70.69      0.74 o
   1   0   9      147.13      142.44      0.99 o
   2   0   9        0.76        1.15      0.14 o
   3   0   9       23.93       22.22      0.46 o
   4   0   9       45.47       44.73      0.45 o
   5   0   9       48.92       48.85      0.91 o
  -3   1   9        1.73        1.60      0.16 o
  -2   1   9        7.18        7.31      0.34 o
  -1   1   9       14.05       13.73      0.25 o
   0   1   9      119.32      116.32      1.17 o
   1   1   9       21.89       20.95      0.32 o
   2   1   9       20.24       19.49      0.56 o
   3   1   9       33.02       31.46      0.39 o
   4   1   9       16.50       14.44      0.28 o
   5   1   9       42.36       40.26      0.65 o
  -3   2   9       37.93       38.45      0.75 o
  -2   2   9       45.54       47.80      0.67 o
  -1   2   9        2.76        3.41      0.16 o
   0   2   9       35.38       34.18      0.53 o
   1   2   9      106.05      106.73      0.98 o
   2   2   9       40.97       40.00      0.87 o
   3   2   9       53.18       52.05      0.72 o
   4   2   9        1.57        1.86      0.18 o
   5   2   9      106.25      103.02      1.21 o
  -3   3   9        7.29        8.32      0.31 o
  -2   3   9       35.52       33.92      0.72 o
  -1   3   9      101.52       88.90      1.05 o
   0   3   9       16.15       15.66      0.42 o
   1   3   9        0.13        0.19      0.07 o
   2   3   9       10.39       10.37      0.40 o
   3   3   9       26.76       27.05      0.35 o
   4   3   9      137.90      131.71      1.54 o
   5   3   9       20.95       20.66      0.49 o
  -3   4   9       26.17       26.60      0.59 o
  -2   4   9       18.62       17.88      0.76 o
  -1   4   9       19.68       18.73      0.39 o
   0   4   9       12.46       11.33      0.31 o
   1   4   9       51.78       52.45      0.53 o
   2   4   9      159.80      154.52      1.76 o
   3   4   9       88.88       85.71      0.69 o
   4   4   9      158.13      155.74      1.25 o
   5   4   9       39.72       42.00      0.67 o
  -2   5   9       65.10       66.07      0.68 o
  -1   5   9       18.81       18.77      0.75 o
   0   5   9        3.07        3.05      0.17 o
   1   5   9        4.17        3.84      0.24 o
   2   5   9       48.64       53.15      0.73 o
   3   5   9      395.75      391.96      6.52 o
   4   5   9       37.25       35.35      0.63 o
   5   5   9        3.58        3.61      0.22 o
   6   5   9        1.79        1.12      0.22 o
  -1   6   9       12.46       13.42      0.59 o
   0   6   9       24.35       23.92      0.43 o
   1   6   9        5.15        5.31      0.23 o
   2   6   9      381.52      374.68      3.92 o
   3   6   9       45.84       47.30      0.81 o
   4   6   9       19.70       20.86      0.41 o
   5   6   9        4.98        5.00      0.25 o
  -1   7   9        9.51        9.69      0.33 o
   0   7   9        3.69        3.70      0.21 o
   1   7   9       42.48       43.93      0.55 o
   2   7   9      126.56      128.50      1.64 o
   3   7   9       16.38       17.68      0.34 o
   4   7   9       26.82       25.45      0.44 o
   5   7   9        5.29        3.97      0.25 o
  -1   8   9        2.25        1.77      0.16 o
   0   8   9       29.76       29.09      0.51 o
   1   8   9      106.50      105.20      1.54 o
   2   8   9       22.59       21.46      0.51 o
   3   8   9        2.37        1.94      0.39 o
   4   8   9        0.66        0.53      0.22 o
   1   9   9       53.67       58.04      0.88 o
   2   9   9        7.47        7.56      0.34 o
   3   9   9        6.21        6.05      0.43 o
   4   9   9        4.71        2.89      0.31 o
  -1  -4  10       12.15       14.08      0.47 o
   0  -4  10        3.05        2.72      0.18 o
   1  -4  10       14.06       15.60      0.35 o
   2  -4  10        6.87        8.20      0.40 o
  -2  -3  10       32.83       31.64      0.72 o
  -1  -3  10       29.43       30.34      0.78 o
   0  -3  10        1.33        1.24      0.15 o
   1  -3  10       12.78       13.40      0.29 o
   2  -3  10        6.27        5.82      0.17 o
   3  -3  10        2.96        3.85      0.22 o
  -2  -2  10       91.18       90.36      1.56 o
  -1  -2  10       30.78       31.64      0.87 o
   0  -2  10        7.95        7.73      0.21 o
   1  -2  10        5.22        4.34      0.30 o
   2  -2  10       18.56       18.16      0.32 o
   3  -2  10       13.22       13.66      0.32 o
  -1  -1  10        9.72        9.22      0.47 o
   0  -1  10        7.09        7.71      0.22 o
   1  -1  10        4.43        5.54      0.18 o
   2  -1  10       27.49       26.48      0.40 o
   3  -1  10        0.12        0.03      0.25 o
   4  -1  10       46.09       46.36      0.78 o
  -1   0  10       54.00       51.58      0.81 o
   0   0  10       24.45       25.37      0.37 o
   1   0  10       19.58       16.77      0.32 o
   2   0  10       69.33       61.45      0.87 o
   3   0  10       11.59       12.12      0.36 o
   4   0  10        2.07        2.93      0.34 o
   5   0  10        1.62        1.92      0.12 o
  -1   1  10        0.35        0.38      0.12 o
   0   1  10       17.57       16.61      0.30 o
   1   1  10        8.83        7.42      0.24 o
   2   1  10       60.95       65.05      1.36 o
   3   1  10        5.68        6.08      0.20 o
   4   1  10       13.10       13.67      1.45 o
   5   1  10        2.80        2.82      0.16 o
  -1   2  10       12.40       11.34      0.36 o
   0   2  10       41.76       39.37      0.49 o
   1   2  10      201.34      189.00      1.66 o
   2   2  10        3.21        4.28      0.21 o
   3   2  10       24.64       24.45      0.34 o
   4   2  10        8.78        8.83      0.23 o
   5   2  10        0.05       -0.03      0.06 o
  -2   3  10        2.07        1.30      0.25 o
  -1   3  10        4.12        4.16      0.34 o
   0   3  10      126.88      114.42      0.86 o
   1   3  10        6.15        5.13      0.20 o
   2   3  10       57.69       58.86      1.06 o
   3   3  10       95.51       98.26      0.81 o
   4   3  10        0.39        0.49      0.10 o
   5   3  10       10.64        9.01      0.47 o
   0   4  10       14.01       12.43      0.25 o
   1   4  10       14.48       14.85      0.32 o
   2   4  10        5.99        5.05      0.26 o
   3   4  10       31.25       30.48      0.38 o
   4   4  10       28.15       27.66      0.48 o
   5   4  10        6.14        5.87      0.43 o
  -1   5  10       86.94       84.06      1.08 o
   0   5  10        3.60        3.44      0.14 o
   1   5  10       26.44       26.00      0.38 o
   2   5  10       11.39       11.54      0.35 o
   3   5  10       17.13       17.23      0.54 o
   4   5  10       19.36       19.24      0.75 o
   5   5  10        4.82        6.05      0.43 o
  -1   6  10        7.27        9.19      0.29 o
   0   6  10        5.65        7.01      0.21 o
   1   6  10       10.73        9.26      0.24 o
   2   6  10       18.68       20.28      0.49 o
   3   6  10        1.75        1.41      0.22 o
   4   6  10        0.36        0.68      0.25 o
   5   6  10       15.78       18.46      0.38 o
  -1   7  10        1.07        1.27      0.12 o
   0   7  10        9.68       10.34      0.35 o
   1   7  10       25.37       23.72      0.51 o
   2   7  10        4.19        4.44      0.59 o
   3   7  10       26.74       26.08      0.63 o
   4   7  10       30.64       33.01      0.90 o
   1   8  10       15.37       15.53      0.42 o
   2   8  10        4.74        4.87      0.22 o
   3   8  10        6.08        6.81      0.34 o
   2   9  10       17.27       17.78      0.68 o
   0  -3  11        5.41        7.11      0.31 o
   1  -3  11        1.46        1.46      0.19 o
  -1  -2  11        1.03        1.74      0.22 o
   0  -2  11        0.18       -0.13      0.25 o
   1  -2  11        0.44        0.46      0.10 o
  -1  -1  11       17.24       17.87      0.59 o
   0  -1  11       21.43       22.65      0.49 o
   1  -1  11        6.05        6.39      0.25 o
   2  -1  11        7.80        7.67      0.37 o
   3  -1  11       51.56       52.59      0.84 o
  -1   0  11        0.66        0.78      0.19 o
   0   0  11       10.05       11.88      0.28 o
   1   0  11        5.64        6.81      0.28 o
   2   0  11       13.06       14.06      0.30 o
   3   0  11        7.33        6.03      0.25 o
   4   0  11        2.21        1.27      0.12 o
  -2   1  11        1.41        1.02      0.16 o
  -1   1  11        2.91        2.76      0.28 o
   0   1  11        3.77        3.75      0.18 o
   1   1  11       40.17       39.63      0.87 o
   2   1  11       22.24       22.73      0.41 o
   3   1  11        6.95        6.61      0.26 o
   4   1  11       30.60       29.78      0.56 o
  -2   2  11       14.39       13.80      0.40 o
  -1   2  11       12.51       12.42      0.31 o
   0   2  11        7.13        6.97      0.20 o
   1   2  11       10.86        9.08      0.65 o
   2   2  11       31.27       28.91      0.51 o
   3   2  11        9.74        9.08      0.30 o
   4   2  11        2.31        3.76      0.21 o
  -2   3  11       10.74        9.79      0.31 o
  -1   3  11        7.21        7.39      0.31 o
   0   3  11        8.69        8.86      0.18 o
   1   3  11       30.09       26.86      0.56 o
   2   3  11       36.58       37.27      0.86 o
   3   3  11       12.09       12.74      0.29 o
   4   3  11       11.87       12.34      0.30 o
   5   3  11        3.53        3.60      0.31 o
  -2   4  11        7.19        9.75      0.28 o
  -1   4  11        9.23        8.04      0.31 o
   0   4  11       36.29       34.29      0.51 o
   1   4  11       23.52       21.22      0.49 o
   2   4  11       29.54       32.72      0.57 o
   3   4  11        2.54        3.06      0.33 o
   4   4  11        5.21        6.89      0.43 o
   5   4  11        3.79        3.57      0.31 o
  -1   5  11        5.01        5.87      0.22 o
   0   5  11       56.93       53.14      0.65 o
   1   5  11       12.09       12.33      0.31 o
   2   5  11       49.28       49.07      0.86 o
   3   5  11        8.09        8.97      0.53 o
   4   5  11        1.76        1.21      0.25 o
   5   5  11        6.21        5.43      0.34 o
   0   6  11       10.50       10.03      0.43 o
   1   6  11       14.09       14.26      0.38 o
   2   6  11        6.50        6.99      0.31 o
   3   6  11       33.05       35.82      1.00 o
   4   6  11        7.06        7.70      0.43 o
   1   7  11       11.72       12.98      0.47 o
   2   7  11       18.34       17.19      0.44 o
   3   7  11       11.03       11.16      0.38 o
   4   7  11        6.42        8.04      0.40 o
   0  -1  12       15.78       19.64      0.56 o
   1  -1  12        1.59        3.07      0.25 o
   0   0  12       18.74       20.10      0.42 o
   1   0  12       19.35       21.01      0.45 o
   2   0  12        2.37        1.92      0.22 o
  -1   1  12        6.36        9.35      0.37 o
   0   1  12        1.03        1.41      0.14 o
   1   1  12        6.40        6.96      0.24 o
   2   1  12        6.15        7.70      0.40 o
   3   1  12        3.17        4.22      0.22 o
   0   2  12        4.73        4.62      0.31 o
   1   2  12       30.84       31.39      0.75 o
   2   2  12       16.48       15.79      0.59 o
   0   3  12        9.37       11.00      0.32 o
   1   3  12        3.17        4.15      0.40 o
   2   3  12        3.16        3.85      0.34 o
   3   3  12        8.78        8.86      0.38 o
   0   4  12        3.77        3.63      0.21 o
   1   4  12       15.66       16.52      0.39 o
   2   4  12       14.40       14.71      0.42 o
   3   4  12        6.37        6.58      0.40 o
   4   4  12        5.54        4.94      0.37 o
   0   5  12        2.05        1.96      0.22 o
   1   5  12       15.92       18.27      0.50 o
   2   5  12       11.03       11.62      0.53 o
   3   5  12       15.17       18.21      0.65 o
   4   5  12        6.11        6.92      0.37 o
   1   6  12        3.61        4.28      0.25 o
   2   6  12       36.03       40.29      0.97 o
   3   6  12       12.90       13.24      0.53 o
   1   1  13       14.87       17.00      0.50 o
   1   2  13        0.03        0.16      0.12 o
   2   2  13        2.71        3.88      0.28 o
   1   3  13        2.56        2.86      0.25 o
   2   3  13        1.51        1.96      0.22 o
 
